# Supplementary material for: Relatedness is a poor predictor of negative plant–soil feedbacks
Source: New Phytol. 2014 Dec 31;205(3):1071–5. doi: 10.1111/nph.13238 (PMC4303931; doi:10.1111/nph.13238)
Supplement: Table S1 — Study dataset [file nph0205-1071-sd1.xlsx]

## Sheet: SupportingInformationTableS1_up
Experiment	Ref	study	year	sp.	family	life form	life cycle	sp. Culture	family_culture	life for_ culture	life cycle_culture	Exp setting	Soil	competition	Measurement type	Phase 1 (months)	Phase 2 (months)	native/exotic interaction	Temperate/tropical	Nhome	Naway	Xhome	Xaway	Sdhome	Sdaway	PD_Bell	PD_Soltis
1	Batten, K. M., Scow, K. M. & Espeland, E. K. Soil microbial community associated with an invasive grass differentially impacts native plant performance. Microb. Ecol. 55, 220Ð8 (2008).	1	2008	Aegilops triuncialis	Poaceae	grass	annual	Lasthenia californica	Asteraceae	herb	annual	Greenhouse	W	A	Above biomass	2	5	native	temperate	10	10	4	5.7	1.423	0.949	254	478.786
2	Batten, K. M., Scow, K. M. & Espeland, E. K. Soil microbial community associated with an invasive grass differentially impacts native plant performance. Microb. Ecol. 55, 220Ð8 (2008).	1	2008	Lasthenia californica	Asteraceae	herb	annual	Aegilops triuncialis	Poaceae	grass	annual	Greenhouse	W	A	Above biomass	2	5	exotic	temperate	7	7	1.49	0.6	1.323	0.185	254	478.786
3	Batten, K. M., Scow, K. M. & Espeland, E. K. Soil microbial community associated with an invasive grass differentially impacts native plant performance. Microb. Ecol. 55, 220Ð8 (2008).	1	2008	Plantago erecta	Plantaginaceae	herb	annual	Aegilops triuncialis	Poaceae	grass	annual	Greenhouse	W	A	Above biomass	2	5	exotic	temperate	9	9	1.5	1.45	0.3	0.1	254	478.786
4	Batten, K. M., Scow, K. M. & Espeland, E. K. Soil microbial community associated with an invasive grass differentially impacts native plant performance. Microb. Ecol. 55, 220Ð8 (2008).	1	2008	Aegilops triuncialis	Poaceae	grass	annual	Plantago erecta	Plantaginaceae	herb	annual	Greenhouse	W	A	Above biomass	2	5	native	temperate	10	12	4	5	1.423	1.039	254	478.786
5	Belnap, J., Phillips, S. L., Sherrod, S. K. & Moldenke, A. Soil biota can change after exotic plant invasion: does this affect ecosystem processes? Ecology 86, 3007Ð3017 (2005).	2	2005	Hilaria jamesii	Poaceae	grass	perennial	Bromus tectorum	Poaceae	grass	annual	Greenhouse	W	IA	Above biomass	Field soil	1	exotic	temperate	10	10	0.015	0.017	0.01	0.05	56.186	67.5132
6	Bever, J. D. Feedback between plants and their soils in an old field community. Ecology 75, 1965 Ð1977 (1994).	3	1994	Anthoxanthum odoratum	Poaceae	grass	perennial	Danthonia spicata	Poaceae	grass	perennial	Greenhouse	I	IA	Total biomass	15	3	native	temperate	9	6	2.4	1.8	0.405	0.63	56.186	67.5132
7	Bever, J. D. Feedback between plants and their soils in an old field community. Ecology 75, 1965 Ð1977 (1994).	3	1994	Anthoxanthum odoratum	Poaceae	grass	perennial	Panicum sphaerocarpon	Poaceae	grass	perennial	Greenhouse	I	IA	Total biomass	15	3	native	temperate	9	9	2.4	2.6	0.41	0.63	56.186	67.5132
8	Bever, J. D. Feedback between plants and their soils in an old field community. Ecology 75, 1965 Ð1977 (1994).	3	1994	Anthoxanthum odoratum	Poaceae	grass	perennial	Krigia dandelion	Asteraceae	herb	perennial	Greenhouse	I	IA	Total biomass	15	3	native	temperate	9	9	2.4	2.51	0.41	0.63	254	478.786
9	Bever, J. D. Feedback between plants and their soils in an old field community. Ecology 75, 1965 Ð1977 (1994).	3	1994	Danthonia spicata	Poaceae	grass	perennial	Anthoxanthum odoratum	Poaceae	grass	perennial	Greenhouse	I	IA	Total biomass	15	3	native	temperate	9	6	1.05	2.53	0.6	0.63	56.186	67.5132
10	Bever, J. D. Feedback between plants and their soils in an old field community. Ecology 75, 1965 Ð1977 (1994).	3	1994	Danthonia spicata	Poaceae	grass	perennial	Panicum sphaerocarpon	Poaceae	grass	perennial	Greenhouse	I	IA	Total biomass	15	3	native	temperate	9	9	1.05	2.1	0.6	0.63	40.0939	48.0825
11	Bever, J. D. Feedback between plants and their soils in an old field community. Ecology 75, 1965 Ð1977 (1994).	3	1994	Panicum sphaerocarpon	Poaceae	grass	perennial	Anthoxanthum odoratum	Poaceae	grass	perennial	Greenhouse	I	IA	Total biomass	15	3	native	temperate	9	6	2.08	2.5	0.6	0.6	56.186	67.5132
12	Bever, J. D. Feedback between plants and their soils in an old field community. Ecology 75, 1965 Ð1977 (1994).	3	1994	Panicum sphaerocarpon	Poaceae	grass	perennial	Danthonia spicata	Poaceae	grass	perennial	Greenhouse	I	IA	Total biomass	15	3	native	temperate	9	9	2.08	2.09	0.6	0.57	40.0939	48.0825
13	Bever, J. D. Feedback between plants and their soils in an old field community. Ecology 75, 1965 Ð1977 (1994).	3	1994	Danthonia spicata	Poaceae	grass	perennial	Krigia dandelion	Asteraceae	herb	perennial	Greenhouse	I	IA	Total biomass	15	3	native	temperate	9	9	1.05	1.78	0.6	0.66	254	478.786
14	Bever, J. D. Feedback between plants and their soils in an old field community. Ecology 75, 1965 Ð1977 (1994).	3	1994	Panicum sphaerocarpon	Poaceae	grass	perennial	Krigia dandelion	Asteraceae	herb	perennial	Greenhouse	I	IA	Total biomass	15	3	native	temperate	9	9	2.08	2.53	0.6	0.63	254	478.786
15	Bonanomi, G. & Mazzoleni, S. Soil history affects plant growth and competitive ability in herbaceous species. Community Ecol. 6, 23-28 (2005).	4	2005	Dittrichia viscosa	Asteraceae	shrub	perennial	Holcus lanatus	Poaceae	grass	perennial	Greenhouse	W	A	Total biomass	3.5	2	native	temperate	10	10	0.21	0.26	0.047	0.047	254	478.786
16	Bonanomi, G. & Mazzoleni, S. Soil history affects plant growth and competitive ability in herbaceous species. Community Ecol. 6, 23-28 (2005).	4	2005	Dittrichia viscosa	Asteraceae	shrub	perennial	Pulicaria dysenterica	Asteraceae	herb	perennial	Greenhouse	W	A	Total biomass	3.5	2	native	temperate	10	10	0.21	0.23	0.047	0.063	13.3078	12.0101
17	Bonanomi, G. & Mazzoleni, S. Soil history affects plant growth and competitive ability in herbaceous species. Community Ecol. 6, 23-28 (2005).	4	2005	Pulicaria dysenterica	Asteraceae	herb	perennial	Holcus lanatus	Poaceae	grass	perennial	Greenhouse	W	A	Total biomass	3.5	2	native	temperate	10	10	0.13	0.1	0.063	0.047	254	478.786
18	Bonanomi, G. & Mazzoleni, S. Soil history affects plant growth and competitive ability in herbaceous species. Community Ecol. 6, 23-28 (2005).	4	2005	Pulicaria dysenterica	Asteraceae	herb	perennial	Dittrichia viscosa	Asteraceae	shrub	perennial	Greenhouse	W	A	Total biomass	3.5	2	native	temperate	10	10	0.13	0.13	0.047	0.047	13.3078	12.0101
19	Bonanomi, G. & Mazzoleni, S. Soil history affects plant growth and competitive ability in herbaceous species. Community Ecol. 6, 23-28 (2005).	4	2005	Holcus lanatus	Poaceae	grass	perennial	Dittrichia viscosa	Asteraceae	shrub	perennial	Greenhouse	W	A	Total biomass	3.5	2	native	temperate	10	10	0.08	0.16	0.047	0.063	254	478.786
20	Bonanomi, G. & Mazzoleni, S. Soil history affects plant growth and competitive ability in herbaceous species. Community Ecol. 6, 23-28 (2005).	4	2005	Holcus lanatus	Poaceae	grass	perennial	Pulicaria dysenterica	Asteraceae	herb	perennial	Greenhouse	W	A	Total biomass	3.5	2	native	temperate	10	10	0.08	0.11	0.047	0.047	254	478.786
21	Callaway, R. M., Thelen, G. C., Rodriguez, A. & Holben, W. E. Soil biota and exotic plant invasion. Nature 427, 731Ð3 (2004).	5	2004	Centaurea maculosa	Asteraceae	herb	biennial	Festuca ovina	Poaceae	grass	perennial	Greenhouse	I	IA	Above biomass	3.75	3	native	temperate	10	10	0.8	0.56	0.316	0.19	254	478.786
22	Callaway, R. M., Thelen, G. C., Rodriguez, A. & Holben, W. E. Soil biota and exotic plant invasion. Nature 427, 731Ð3 (2004).	5	2004	Centaurea maculosa	Asteraceae	herb	biennial	Festuca idahoensis	Poaceae	grass	perennial	Greenhouse	I	IA	Above biomass	3.75	3	native	temperate	10	10	0.08	0.15	0.063	0.126	254	478.786
23	Casper, B. B. & Castelli, J. P. Evaluating plant-soil feedback together with competition in a serpentine grassland. Ecol. Lett. 10, 394Ð400 (2007).	6	2007	Sorghastrum nutans	Poaceae	grass	perennial	Andropogon gerardii	Poaceae	grass	perennial	field	W	IA	Above biomass	Field soil	4	native	temperate	12	13	0.186	0.44	0.252	0.59	8.64329	10.4973
24	Casper, B. B. & Castelli, J. P. Evaluating plant-soil feedback together with competition in a serpentine grassland. Ecol. Lett. 10, 394Ð400 (2007).	6	2007	Sorghastrum nutans	Poaceae	grass	perennial	Schizachyrium scoparium	Poaceae	grass	perennial	field	W	IA	Above biomass	Field soil	4	native	temperate	12	12	0.186	0.645	0.252	0.413	8.64329	10.4973
25	Casper, B. B. & Castelli, J. P. Evaluating plant-soil feedback together with competition in a serpentine grassland. Ecol. Lett. 10, 394Ð400 (2007).	6	2007	Andropogon gerardii	Poaceae	grass	perennial	Sorghastrum nutans	Poaceae	grass	perennial	field	W	IA	Above biomass	Field soil	4	native	temperate	4	15	0.11	0.25	0.027	0.166	8.64329	10.4973
26	Casper, B. B. & Castelli, J. P. Evaluating plant-soil feedback together with competition in a serpentine grassland. Ecol. Lett. 10, 394Ð400 (2007).	6	2007	Andropogon gerardii	Poaceae	grass	perennial	Schizachyrium scoparium	Poaceae	grass	perennial	field	W	IA	Above biomass	Field soil	4	native	temperate	4	18	0.11	0.34	0.027	0.268	2.15549	2.62268
27	Casper, B. B. & Castelli, J. P. Evaluating plant-soil feedback together with competition in a serpentine grassland. Ecol. Lett. 10, 394Ð400 (2007).	6	2007	Schizachyrium scoparium	Poaceae	grass	perennial	Sorghastrum nutans	Poaceae	grass	perennial	field	W	IA	Above biomass	Field soil	4	native	temperate	13	14	0.249	0.385	0.179	0.339	8.64329	10.4973
28	Casper, B. B. & Castelli, J. P. Evaluating plant-soil feedback together with competition in a serpentine grassland. Ecol. Lett. 10, 394Ð400 (2007).	6	2007	Schizachyrium scoparium	Poaceae	grass	perennial	Andropogon gerardii	Poaceae	grass	perennial	field	W	IA	Above biomass	Field soil	4	native	temperate	13	15	0.249	0.37	0.179	0.252	2.15549	2.62268
29	Ehlers, B. K. & Thompson, J. Do co-occurring plant species adapt to one another? The response of Bromus erectus to the presence of different Thymus vulgaris chemotypes. Oecologia 141, 511Ð8 (2004).	7	2004	Bromus erectus	Poaceae	grass	perennial	Thymus vulgaris	Lamiaceae	shrub	perennial	field	W	IA	Above biomass	Field soil	6	native	temperate	87	87	2.6	3.2	0.466	0.56	254	478.786
30	Gustafson, D. & Casper, B. Nutrient addition affects AM fungal performance and expression of plant/fungal feedback in three serpentine grasses. Plant Soil 259, 9Ð17 (2004)	8	2004	Andropogon gerardii	Poaceae	grass	perennial	Sorghastrum nutans	Poaceae	grass	perennial	Greenhouse	I	A	Total biomass	Field soil	3	native	temperate	12	12	0.18	0.14	0.062	0.031	8.64329	10.4973
31	Gustafson, D. & Casper, B. Nutrient addition affects AM fungal performance and expression of plant/fungal feedback in three serpentine grasses. Plant Soil 259, 9Ð17 (2004)	8	2004	Sorghastrum nutans	Poaceae	grass	perennial	Andropogon gerardii	Poaceae	grass	perennial	Greenhouse	I	A	Total biomass	Field soil	3	native	temperate	12	12	0.57	0.91	0.17	0.346	8.64329	10.4973
32	Gustafson, D. & Casper, B. Nutrient addition affects AM fungal performance and expression of plant/fungal feedback in three serpentine grasses. Plant Soil 259, 9Ð17 (2004)	8	2004	Andropogon gerardii	Poaceae	grass	perennial	Schizachyrium scoparium	Poaceae	grass	perennial	Greenhouse	I	A	Total biomass	Field soil	3	native	temperate	12	12	0.18	0.16	0.062	0.031	2.15549	2.62268
33	Gustafson, D. & Casper, B. Nutrient addition affects AM fungal performance and expression of plant/fungal feedback in three serpentine grasses. Plant Soil 259, 9Ð17 (2004)	8	2004	Schizachyrium scoparium	Poaceae	grass	perennial	Andropogon gerardii	Poaceae	grass	perennial	Greenhouse	I	A	Total biomass	Field soil	3	native	temperate	12	12	0.11	0.12	0.069	0.069	2.15549	2.62268
34	Gustafson, D. & Casper, B. Nutrient addition affects AM fungal performance and expression of plant/fungal feedback in three serpentine grasses. Plant Soil 259, 9Ð17 (2004)	8	2004	Sorghastrum nutans	Poaceae	grass	perennial	Schizachyrium scoparium	Poaceae	grass	perennial	Greenhouse	I	A	Total biomass	Field soil	3	native	temperate	12	12	0.15	0.25	0.052	0.052	8.64329	10.4973
35	Gustafson, D. & Casper, B. Nutrient addition affects AM fungal performance and expression of plant/fungal feedback in three serpentine grasses. Plant Soil 259, 9Ð17 (2004)	8	2004	Schizachyrium scoparium	Poaceae	grass	perennial	Sorghastrum nutans	Poaceae	grass	perennial	Greenhouse	I	A	Total biomass	Field soil	3	native	temperate	12	12	0.11	0.07	0.069	0.035	8.64329	10.4973
36	Kardol, P. & Cornips, N. Microbe-mediated plant-soil feedback causes historical contingency effects in plant community assembly. Ecol 77, 147Ð162 (2007).	9	2007	Conyza canadensis	Asteraceae	herb	annual	Viola arvensis	Violaceae	herb	annual	Greenhouse	I	A	Total biomass	2	2	native	temperate	5	5	1.12	1.31	0.055	0.077	240.79	233.38
37	Kardol, P. & Cornips, N. Microbe-mediated plant-soil feedback causes historical contingency effects in plant community assembly. Ecol 77, 147Ð162 (2007).	9	2007	Conyza canadensis	Asteraceae	herb	annual	Capsella bursa-pastoris	Brassicaceae	herb	annual	Greenhouse	I	A	Total biomass	2	2	native	temperate	5	5	1.12	1.32	0.055	0.099	240.79	233.38
38	Kardol, P. & Cornips, N. Microbe-mediated plant-soil feedback causes historical contingency effects in plant community assembly. Ecol 77, 147Ð162 (2007).	9	2007	Conyza canadensis	Asteraceae	herb	annual	Apera spica-venti	Poaceae	grass	annual	Greenhouse	I	A	Total biomass	2	2	native	temperate	5	5	1.12	1.25	0.055	0.094	254	478.786
39	Kardol, P. & Cornips, N. Microbe-mediated plant-soil feedback causes historical contingency effects in plant community assembly. Ecol 77, 147Ð162 (2007).	9	2007	Conyza canadensis	Asteraceae	herb	annual	Alopecurus geniculatus	Poaceae	grass	perennial	Greenhouse	I	A	Total biomass	2	2	native	temperate	5	5	1.12	1.19	0.055	0.234	254	478.786
40	Kardol, P. & Cornips, N. Microbe-mediated plant-soil feedback causes historical contingency effects in plant community assembly. Ecol 77, 147Ð162 (2007).	9	2007	Conyza canadensis	Asteraceae	herb	annual	Poa annua	Poaceae	grass	annual	Greenhouse	I	A	Total biomass	2	2	native	temperate	5	5	1.12	1.28	0.055	0.036	254	478.786
41	Kardol, P. & Cornips, N. Microbe-mediated plant-soil feedback causes historical contingency effects in plant community assembly. Ecol 77, 147Ð162 (2007).	9	2007	Alopecurus geniculatus	Poaceae	grass	perennial	Conyza canadensis	Asteraceae	herb	annual	Greenhouse	I	A	Total biomass	2	2	exotic	temperate	5	5	0.944	1.56	0.07	0.17	254	478.786
42	Kardol, P. & Cornips, N. Microbe-mediated plant-soil feedback causes historical contingency effects in plant community assembly. Ecol 77, 147Ð162 (2007).	9	2007	Alopecurus geniculatus	Poaceae	grass	perennial	Viola arvensis	Violaceae	herb	annual	Greenhouse	I	A	Total biomass	2	2	native	temperate	5	5	0.944	1.65	0.07	0.27	254	478.786
43	Kardol, P. & Cornips, N. Microbe-mediated plant-soil feedback causes historical contingency effects in plant community assembly. Ecol 77, 147Ð162 (2007).	9	2007	Alopecurus geniculatus	Poaceae	grass	perennial	Capsella bursa-pastoris	Brassicaceae	herb	annual	Greenhouse	I	A	Total biomass	2	2	native	temperate	5	5	0.944	1.67	0.07	0.2	254	478.786
44	Kardol, P. & Cornips, N. Microbe-mediated plant-soil feedback causes historical contingency effects in plant community assembly. Ecol 77, 147Ð162 (2007).	9	2007	Alopecurus geniculatus	Poaceae	grass	perennial	Poa annua	Poaceae	grass	annual	Greenhouse	I	A	Total biomass	2	2	native	temperate	5	5	0.944	1.4	0.07	0.14	16.1807	19.2275
45	Kardol, P. & Cornips, N. Microbe-mediated plant-soil feedback causes historical contingency effects in plant community assembly. Ecol 77, 147Ð162 (2007).	9	2007	Alopecurus geniculatus	Poaceae	grass	perennial	Apera spica-venti	Poaceae	grass	annual	Greenhouse	I	A	Total biomass	2	2	native	temperate	5	5	0.944	1.41	0.07	0.16	11.3335	13.4853
46	Kardol, P. & Cornips, N. Microbe-mediated plant-soil feedback causes historical contingency effects in plant community assembly. Ecol 77, 147Ð162 (2007).	9	2007	Apera spica-venti	Poaceae	grass	annual	Conyza canadensis	Asteraceae	herb	annual	Greenhouse	I	A	Total biomass	2	2	exotic	temperate	5	5	1.55	2.02	0.29	0.18	254	478.786
47	Kardol, P. & Cornips, N. Microbe-mediated plant-soil feedback causes historical contingency effects in plant community assembly. Ecol 77, 147Ð162 (2007).	9	2007	Apera spica-venti	Poaceae	grass	annual	Viola arvensis	Violaceae	herb	annual	Greenhouse	I	A	Total biomass	2	2	native	temperate	5	5	1.55	2.25	0.29	0.13	254	478.786
48	Kardol, P. & Cornips, N. Microbe-mediated plant-soil feedback causes historical contingency effects in plant community assembly. Ecol 77, 147Ð162 (2007).	9	2007	Apera spica-venti	Poaceae	grass	annual	Capsella bursa-pastoris	Brassicaceae	herb	annual	Greenhouse	I	A	Total biomass	2	2	native	temperate	5	5	1.55	2.05	0.29	0.15	254	478.786
49	Kardol, P. & Cornips, N. Microbe-mediated plant-soil feedback causes historical contingency effects in plant community assembly. Ecol 77, 147Ð162 (2007).	9	2007	Apera spica-venti	Poaceae	grass	annual	Alopecurus geniculatus	Poaceae	grass	perennial	Greenhouse	I	A	Total biomass	2	2	native	temperate	5	5	1.55	1.73	0.29	0.12	11.3335	13.4853
50	Kardol, P. & Cornips, N. Microbe-mediated plant-soil feedback causes historical contingency effects in plant community assembly. Ecol 77, 147Ð162 (2007).	9	2007	Apera spica-venti	Poaceae	grass	annual	Poa annua	Poaceae	grass	annual	Greenhouse	I	A	Total biomass	2	2	native	temperate	5	5	1.55	1.95	0.29	0.33	16.1807	19.2275
51	Kardol, P. & Cornips, N. Microbe-mediated plant-soil feedback causes historical contingency effects in plant community assembly. Ecol 77, 147Ð162 (2007).	9	2007	Poa annua	Poaceae	grass	annual	Conyza canadensis	Asteraceae	herb	annual	Greenhouse	I	A	Total biomass	2	2	exotic	temperate	5	5	1.236	2.24	0.23	0.71	254	478.786
52	Kardol, P. & Cornips, N. Microbe-mediated plant-soil feedback causes historical contingency effects in plant community assembly. Ecol 77, 147Ð162 (2007).	9	2007	Poa annua	Poaceae	grass	annual	Viola arvensis	Violaceae	herb	annual	Greenhouse	I	A	Total biomass	2	2	native	temperate	5	5	1.236	2.41	0.23	0.18	254	478.786
53	Kardol, P. & Cornips, N. Microbe-mediated plant-soil feedback causes historical contingency effects in plant community assembly. Ecol 77, 147Ð162 (2007).	9	2007	Poa annua	Poaceae	grass	annual	Capsella bursa-pastoris	Brassicaceae	herb	annual	Greenhouse	I	A	Total biomass	2	2	native	temperate	5	5	1.236	2.27	0.23	0.19	254	478.786
54	Kardol, P. & Cornips, N. Microbe-mediated plant-soil feedback causes historical contingency effects in plant community assembly. Ecol 77, 147Ð162 (2007).	9	2007	Poa annua	Poaceae	grass	annual	Apera spica-venti	Poaceae	grass	annual	Greenhouse	I	A	Total biomass	2	2	native	temperate	5	5	1.236	1.74	0.23	0.12	16.1807	19.2275
55	Kardol, P. & Cornips, N. Microbe-mediated plant-soil feedback causes historical contingency effects in plant community assembly. Ecol 77, 147Ð162 (2007).	9	2007	Poa annua	Poaceae	grass	annual	Alopecurus geniculatus	Poaceae	grass	perennial	Greenhouse	I	A	Total biomass	2	2	native	temperate	5	5	1.236	1.98	0.23	0.1	16.1807	19.2275
56	Kardol, P. & Cornips, N. Microbe-mediated plant-soil feedback causes historical contingency effects in plant community assembly. Ecol 77, 147Ð162 (2007).	9	2007	Capsella bursa-pastoris	Brassicaceae	herb	annual	Conyza canadensis	Asteraceae	herb	annual	Greenhouse	I	A	Total biomass	2	2	exotic	temperate	5	5	1.213	1.35	0.28	0.19	240.79	233.38
57	Kardol, P. & Cornips, N. Microbe-mediated plant-soil feedback causes historical contingency effects in plant community assembly. Ecol 77, 147Ð162 (2007).	9	2007	Capsella bursa-pastoris	Brassicaceae	herb	annual	Viola arvensis	Violaceae	herb	annual	Greenhouse	I	A	Total biomass	2	2	native	temperate	5	5	1.213	1.44	0.28	0.24	236	224.095
58	Kardol, P. & Cornips, N. Microbe-mediated plant-soil feedback causes historical contingency effects in plant community assembly. Ecol 77, 147Ð162 (2007).	9	2007	Capsella bursa-pastoris	Brassicaceae	herb	annual	Apera spica-venti	Poaceae	grass	annual	Greenhouse	I	A	Total biomass	2	2	native	temperate	5	5	1.213	1.84	0.28	0.12	254	478.786
59	Kardol, P. & Cornips, N. Microbe-mediated plant-soil feedback causes historical contingency effects in plant community assembly. Ecol 77, 147Ð162 (2007).	9	2007	Capsella bursa-pastoris	Brassicaceae	herb	annual	Alopecurus geniculatus	Poaceae	grass	perennial	Greenhouse	I	A	Total biomass	2	2	native	temperate	5	5	1.213	1.33	0.28	0.1	254	478.786
60	Kardol, P. & Cornips, N. Microbe-mediated plant-soil feedback causes historical contingency effects in plant community assembly. Ecol 77, 147Ð162 (2007).	9	2007	Capsella bursa-pastoris	Brassicaceae	herb	annual	Poa annua	Poaceae	grass	annual	Greenhouse	I	A	Total biomass	2	2	native	temperate	5	5	1.213	1.52	0.28	0.09	254	478.786
61	Kardol, P. & Cornips, N. Microbe-mediated plant-soil feedback causes historical contingency effects in plant community assembly. Ecol 77, 147Ð162 (2007).	9	2007	Viola arvensis	Violaceae	herb	annual	Alopecurus geniculatus	Poaceae	grass	perennial	Greenhouse	I	A	Total biomass	2	2	native	temperate	5	5	0.473	1.129	0.12	0.32	254	478.786
62	Kardol, P. & Cornips, N. Microbe-mediated plant-soil feedback causes historical contingency effects in plant community assembly. Ecol 77, 147Ð162 (2007).	9	2007	Viola arvensis	Violaceae	herb	annual	Conyza canadensis	Asteraceae	herb	annual	Greenhouse	I	A	Total biomass	2	2	exotic	temperate	5	5	0.473	1.19	0.12	0.31	240.79	233.38
63	Kardol, P. & Cornips, N. Microbe-mediated plant-soil feedback causes historical contingency effects in plant community assembly. Ecol 77, 147Ð162 (2007).	9	2007	Viola arvensis	Violaceae	herb	annual	Capsella bursa-pastoris	Brassicaceae	herb	annual	Greenhouse	I	A	Total biomass	2	2	native	temperate	5	5	0.473	0.97	0.12	0.4	236	224.095
64	Kardol, P. & Cornips, N. Microbe-mediated plant-soil feedback causes historical contingency effects in plant community assembly. Ecol 77, 147Ð162 (2007).	9	2007	Viola arvensis	Violaceae	herb	annual	Apera spica-venti	Poaceae	grass	annual	Greenhouse	I	A	Total biomass	2	2	native	temperate	5	5	0.473	1.2	0.12	0.38	254	478.786
65	Kardol, P. & Cornips, N. Microbe-mediated plant-soil feedback causes historical contingency effects in plant community assembly. Ecol 77, 147Ð162 (2007).	9	2007	Viola arvensis	Violaceae	herb	annual	Poa annua	Poaceae	grass	annual	Greenhouse	I	A	Total biomass	2	2	native	temperate	5	5	0.473	1.14	0.12	0.19	254	478.786
66	Puerta-Pi–ero, C., G—mez, J. M. & Zamora, R. Species-specific effects on topsoil development affect Quercus ilex seedling performance. Acta Oecologica 29, 65Ð71 (2006).	10	2005	Quercus ilex	Fagaceae	tree	perennial	Pinus sylvestris	Pinaceae	tree	perennial	Greenhouse	W	A	Total biomass	Field soil	2.5	native	temperate	20	20	0.38	0.58	0.402	0.179	712	710
67	Puerta-Pi–ero, C., G—mez, J. M. & Zamora, R. Species-specific effects on topsoil development affect Quercus ilex seedling performance. Acta Oecologica 29, 65Ð71 (2006).	10	2005	Quercus ilex	Fagaceae	tree	perennial	Berberis vulgaris	Berberidaceae	shrub	perennial	Greenhouse	W	A	Total biomass	Field soil	2.5	native	temperate	20	20	0.38	0.26	0.402	0.27	248.367	270
68	Puerta-Pi–ero, C., G—mez, J. M. & Zamora, R. Species-specific effects on topsoil development affect Quercus ilex seedling performance. Acta Oecologica 29, 65Ð71 (2006).	10	2005	Quercus ilex	Fagaceae	tree	perennial	Crataegus monogyna	Rosaceae	shrub	perennial	Greenhouse	W	A	Total biomass	Field soil	2.5	native	temperate	20	20	0.38	0.57	0.402	0.27	211.771	218.475
69	Puerta-Pi–ero, C., G—mez, J. M. & Zamora, R. Species-specific effects on topsoil development affect Quercus ilex seedling performance. Acta Oecologica 29, 65Ð71 (2006).	10	2005	Quercus ilex	Fagaceae	tree	perennial	Prunus ramburei	Rosaceae	shrub	perennial	Greenhouse	W	A	Total biomass	Field soil	2.5	native	temperate	20	20	0.38	0.33	0.402	0.31	211.771	218.475
70	Puerta-Pi–ero, C., G—mez, J. M. & Zamora, R. Species-specific effects on topsoil development affect Quercus ilex seedling performance. Acta Oecologica 29, 65Ð71 (2006).	10	2005	Quercus ilex	Fagaceae	tree	perennial	Salvia lavandulifolia	Lamiaceae	shrub	perennial	Greenhouse	W	A	Total biomass	Field soil	2.5	native	temperate	20	20	0.38	0.36	0.402	0.27	240.79	233.38
71	Puerta-Pi–ero, C., G—mez, J. M. & Zamora, R. Species-specific effects on topsoil development affect Quercus ilex seedling performance. Acta Oecologica 29, 65Ð71 (2006).	10	2005	Quercus ilex	Fagaceae	tree	perennial	Thymus mastichina	Lamiaceae	shrub	perennial	Greenhouse	W	A	Total biomass	Field soil	2.5	native	temperate	20	20	0.38	0.31	0.402	0.27	240.79	233.38
72	Van Grunsven, R. H. a. et al. Reduced plant?soil feedback of plant species expanding their range as compared to natives. J. Ecol. 95, 1050Ð1057 (2007).	11	2007	Heracleum mantegazzianum	Apiaceae	herb	perennial	Heracleum sphondylium	Apiaceae	herb	perennial	Greenhouse	I	A	Above biomass	3	3	native	temperate	5	5	0.798	0.676	0.072	0.071	44	5.52784
73	Van Grunsven, R. H. a. et al. Reduced plant?soil feedback of plant species expanding their range as compared to natives. J. Ecol. 95, 1050Ð1057 (2007).	11	2007	Heracleum sphondylium	Apiaceae	herb	perennial	Heracleum mantegazzianum	Apiaceae	herb	perennial	Greenhouse	I	A	Above biomass	3	3	exotic	temperate	5	5	0.594	0.842	0.076	0.026	44	5.52784
74	Van Grunsven, R. H. a. et al. Reduced plant?soil feedback of plant species expanding their range as compared to natives. J. Ecol. 95, 1050Ð1057 (2007).	11	2007	Tragopogon pratensis	Asteraceae	herb	biennial	Tragopogon dubius	Asteraceae	herb	annual	Greenhouse	I	A	Above biomass	3	3	exotic	temperate	5	5	0.528	0.666	0.075	0.11	8.80532	7.92725
75	Van Grunsven, R. H. a. et al. Reduced plant?soil feedback of plant species expanding their range as compared to natives. J. Ecol. 95, 1050Ð1057 (2007).	11	2007	Tragopogon dubius	Asteraceae	herb	annual	Tragopogon pratensis	Asteraceae	herb	biennial	Greenhouse	I	A	Above biomass	3	3	native	temperate	5	5	0.544	0.462	0.065	0.023	8.80532	7.92725
76	Van Grunsven, R. H. a. et al. Reduced plant?soil feedback of plant species expanding their range as compared to natives. J. Ecol. 95, 1050Ð1057 (2007).	11	2007	Eragrostis pilosa	Poaceae	grass	annual	Poa annua	Poaceae	grass	annual	Greenhouse	I	IA	Above biomass	3	3	native	temperate	5	5	1.42	1.794	0.337	0.171	56.186	67.5132
77	Van Grunsven, R. H. a. et al. Reduced plant?soil feedback of plant species expanding their range as compared to natives. J. Ecol. 95, 1050Ð1057 (2007).	11	2007	Poa annua	Poaceae	grass	annual	Eragrostis pilosa	Poaceae	grass	annual	Greenhouse	I	IA	Above biomass	3	3	exotic	temperate	5	5	1.526	1.524	0.544	0.308	56.186	67.5132
78	Casper, B. B. Plant-soil feedback: testing the generality with the same grasses in serpentine and prairie soils Ecology 89, 2154Ð2164 (2008).	12	2008	Andropogon gerardii	Poaceae	grass	perennial	Sorghastrum nutans	Poaceae	grass	perennial	Greenhouse	I	IA	Above biomass	12	3	native	temperate	15	15	0.51	0.431	0.151	0.139	8.64329	10.4973
79	Casper, B. B. Plant-soil feedback: testing the generality with the same grasses in serpentine and prairie soils Ecology 89, 2154Ð2164 (2008).	12	2008	Andropogon gerardii	Poaceae	grass	perennial	Schizachyrium scoparium	Poaceae	grass	perennial	Greenhouse	I	IA	Above biomass	12	3	native	temperate	15	15	0.51	0.501	0.151	0.202	2.15549	2.62268
80	Casper, B. B. Plant-soil feedback: testing the generality with the same grasses in serpentine and prairie soils Ecology 89, 2154Ð2164 (2008).	12	2008	Andropogon gerardii	Poaceae	grass	perennial	Sporobolus heterolepis	Poaceae	grass	perennial	Greenhouse	I	IA	Above biomass	12	3	native	temperate	15	15	0.51	0.521	0.151	0.146	40.0939	48.0825
81	Casper, B. B. Plant-soil feedback: testing the generality with the same grasses in serpentine and prairie soils Ecology 89, 2154Ð2164 (2008).	12	2008	Sorghastrum nutans	Poaceae	grass	perennial	Andropogon gerardii	Poaceae	grass	perennial	Greenhouse	I	IA	Above biomass	12	3	native	temperate	15	15	0.461	0.582	0.117	0.154	8.64329	10.4973
82	Casper, B. B. Plant-soil feedback: testing the generality with the same grasses in serpentine and prairie soils Ecology 89, 2154Ð2164 (2008).	12	2008	Sorghastrum nutans	Poaceae	grass	perennial	Schizachyrium scoparium	Poaceae	grass	perennial	Greenhouse	I	IA	Above biomass	12	3	native	temperate	15	15	0.461	0.525	0.117	0.119	8.64329	10.4973
83	Casper, B. B. Plant-soil feedback: testing the generality with the same grasses in serpentine and prairie soils Ecology 89, 2154Ð2164 (2008).	12	2008	Sorghastrum nutans	Poaceae	grass	perennial	Sporobolus heterolepis	Poaceae	grass	perennial	Greenhouse	I	IA	Above biomass	12	3	native	temperate	15	15	0.461	0.642	0.117	0.156	40.0939	48.0825
84	Casper, B. B. Plant-soil feedback: testing the generality with the same grasses in serpentine and prairie soils Ecology 89, 2154Ð2164 (2008).	12	2008	Schizachyrium scoparium	Poaceae	grass	perennial	Andropogon gerardii	Poaceae	grass	perennial	Greenhouse	I	IA	Above biomass	12	3	native	temperate	15	15	0.372	0.545	0.119	0.155	2.15549	2.62268
85	Casper, B. B. Plant-soil feedback: testing the generality with the same grasses in serpentine and prairie soils Ecology 89, 2154Ð2164 (2008).	12	2008	Schizachyrium scoparium	Poaceae	grass	perennial	Sorghastrum nutans	Poaceae	grass	perennial	Greenhouse	I	IA	Above biomass	12	3	native	temperate	15	15	0.372	0.407	0.119	0.128	8.64329	10.4973
86	Casper, B. B. Plant-soil feedback: testing the generality with the same grasses in serpentine and prairie soils Ecology 89, 2154Ð2164 (2008).	12	2008	Schizachyrium scoparium	Poaceae	grass	perennial	Sporobolus heterolepis	Poaceae	grass	perennial	Greenhouse	I	IA	Above biomass	12	3	native	temperate	15	15	0.372	0.527	0.119	0.164	40.0939	48.0825
87	Casper, B. B. Plant-soil feedback: testing the generality with the same grasses in serpentine and prairie soils Ecology 89, 2154Ð2164 (2008).	12	2008	Sporobolus heterolepis	Poaceae	grass	perennial	Andropogon gerardii	Poaceae	grass	perennial	Greenhouse	I	IA	Above biomass	12	3	native	temperate	15	15	0.104	0.191	0.064	0.046	40.0939	48.0825
88	Casper, B. B. Plant-soil feedback: testing the generality with the same grasses in serpentine and prairie soils Ecology 89, 2154Ð2164 (2008).	12	2008	Sporobolus heterolepis	Poaceae	grass	perennial	Sorghastrum nutans	Poaceae	grass	perennial	Greenhouse	I	IA	Above biomass	12	3	native	temperate	15	15	0.104	0.146	0.064	0.132	40.0939	48.0825
89	Casper, B. B. Plant-soil feedback: testing the generality with the same grasses in serpentine and prairie soils Ecology 89, 2154Ð2164 (2008).	12	2008	Sporobolus heterolepis	Poaceae	grass	perennial	Schizachyrium scoparium	Poaceae	grass	perennial	Greenhouse	I	IA	Above biomass	12	3	native	temperate	15	15	0.104	0.162	0.064	0.065	40.0939	48.0825
90	Dost‡l, P. & Pale_kov‡, M. Does relatedness of natives used for soil conditioning influence plant-soil feedback of exotics? Biol. Invasions 13, 331Ð340 (2010).	13	2010	Epilobium ciliatum	Onagraceae	herb	perennial	Epilobium hirsutum	Onagraceae	herb	perennial	Greenhouse	I	A	Total biomass	2	2.5	exotic	temperate	5	5	0.192848	0.120885	0.0505676	0.0299886	228.635	222.027
91	Dost‡l, P. & Pale_kov‡, M. Does relatedness of natives used for soil conditioning influence plant-soil feedback of exotics? Biol. Invasions 13, 331Ð340 (2010).	13	2010	Epilobium ciliatum	Onagraceae	herb	perennial	Achillea millefolium	Asteraceae	herb	perennial	Greenhouse	I	A	Total biomass	2	2.5	exotic	temperate	5	5	0.192848	0.19691	0.0505676	0.0524239	240.79	233.38
92	Dost‡l, P. & Pale_kov‡, M. Does relatedness of natives used for soil conditioning influence plant-soil feedback of exotics? Biol. Invasions 13, 331Ð340 (2010).	13	2010	Impatiens parviflora	Balsaminaceae	herb	annual	Impatiens noli-tangere	Balsaminaceae	herb	annual	Greenhouse	I	A	Total biomass	2	2.5	native	temperate	5	5	0.886557	0.879453	0.0645597	0.0780884	40.6251	41.6043
93	Dost‡l, P. & Pale_kov‡, M. Does relatedness of natives used for soil conditioning influence plant-soil feedback of exotics? Biol. Invasions 13, 331Ð340 (2010).	13	2010	Impatiens parviflora	Balsaminaceae	herb	annual	Galeopsis speciosa	Lamiaceae	herb	annual	Greenhouse	I	A	Total biomass	2	2.5	exotic	temperate	5	5	0.886557	0.935082	0.0645597	0.103525	228.661	209.616
94	Dost‡l, P. & Pale_kov‡, M. Does relatedness of natives used for soil conditioning influence plant-soil feedback of exotics? Biol. Invasions 13, 331Ð340 (2010).	13	2010	Erigeron annuus	Asteraceae	herb	annual	Erigeron acris	Asteraceae	herb	annual	Greenhouse	I	A	Total biomass	2	2.5	exotic	temperate	5	5	0.201354	0.376647	0.100845	0.118954	7.4098	6.78926
95	Dost‡l, P. & Pale_kov‡, M. Does relatedness of natives used for soil conditioning influence plant-soil feedback of exotics? Biol. Invasions 13, 331Ð340 (2010).	13	2010	Erigeron annuus	Asteraceae	herb	annual	Geum urbanum	Rosaceae	herb	perennial	Greenhouse	I	A	Total biomass	2	2.5	exotic	temperate	5	5	0.201354	0.291504	0.100845	0.0947416	240.79	233.38
96	Elgersma, K. J., Yu, S., Vor, T. & Ehrenfeld, J. G. Microbial-mediated feedbacks of leaf litter on invasive plant growth and interspecific competition. Plant Soil 356, 341Ð355 (2012).	14	2012	Berberis thunbergii	Berberidaceae	shrub	perennial	Microstegium vimineum	Poaceae	grass	annual	Greenhouse	W	A	Total biomass	34	3	native	temperate	24	20	8.24	6.65	6.859	6.485	254	478.786
97	Elgersma, K. J., Yu, S., Vor, T. & Ehrenfeld, J. G. Microbial-mediated feedbacks of leaf litter on invasive plant growth and interspecific competition. Plant Soil 356, 341Ð355 (2012).	14	2012	Berberis thunbergii	Berberidaceae	shrub	perennial	Vaccinium corymbosum	Ericaceae	shrub	perennial	Greenhouse	W	A	Total biomass	34	3	exotic	temperate	24	20	8.24	6.32	6.859	8.005	248.367	270
98	Elgersma, K. J., Yu, S., Vor, T. & Ehrenfeld, J. G. Microbial-mediated feedbacks of leaf litter on invasive plant growth and interspecific competition. Plant Soil 356, 341Ð355 (2012).	14	2012	Berberis thunbergii	Berberidaceae	shrub	perennial	Viburnum acerifolium	Adoxaceae	shrub	perennial	Greenhouse	W	A	Total biomass	34	3	exotic	temperate	24	20	8.24	4.28	6.859	5.545	248.367	270
99	Elgersma, K. J., Yu, S., Vor, T. & Ehrenfeld, J. G. Microbial-mediated feedbacks of leaf litter on invasive plant growth and interspecific competition. Plant Soil 356, 341Ð355 (2012).	14	2012	Viburnum dentatum	Adoxaceae	shrub	perennial	Microstegium vimineum	Poaceae	grass	annual	Greenhouse	W	A	Total biomass	34	3	exotic	temperate	22	20	3.52	2.45	2.8	3.175	254	478.786
100	Elgersma, K. J., Yu, S., Vor, T. & Ehrenfeld, J. G. Microbial-mediated feedbacks of leaf litter on invasive plant growth and interspecific competition. Plant Soil 356, 341Ð355 (2012).	14	2012	Viburnum dentatum	Adoxaceae	shrub	perennial	Vaccinium corymbosum	Ericaceae	shrub	perennial	Greenhouse	W	A	Total biomass	34	3	native	temperate	22	20	3.52	2.4	2.8	2.2	228.661	209.616
101	Elgersma, K. J., Yu, S., Vor, T. & Ehrenfeld, J. G. Microbial-mediated feedbacks of leaf litter on invasive plant growth and interspecific competition. Plant Soil 356, 341Ð355 (2012).	14	2012	Viburnum dentatum	Adoxaceae	shrub	perennial	Berberis thunbergii	Berberidaceae	shrub	perennial	Greenhouse	W	A	Total biomass	34	3	exotic	temperate	22	20	3.52	7.24	2.8	4.727	248.367	270
102	Hendriks, M. et al. Independent variations of plant and soil mixtures reveal soil feedback effects on plant community overyielding. J. Ecol. 101, 287Ð297 (2013).	15	2013	Anthoxanthum odoratum	Poaceae	grass	perennial	Festuca rubra	Poaceae	grass	perennial	Greenhouse	W	IA	Total biomass	2	1.5	native	temperate	5	5	0.028	0.026	0.006	0.00290689	24.2017	28.8516
103	Hendriks, M. et al. Independent variations of plant and soil mixtures reveal soil feedback effects on plant community overyielding. J. Ecol. 101, 287Ð297 (2013).	15	2013	Anthoxanthum odoratum	Poaceae	grass	perennial	Leucanthemum vulgare	Asteraceae	herb	perennial	Greenhouse	W	IA	Total biomass	2	1.5	native	temperate	5	5	0.028	0.069	0.006	0.00849706	254	478.786
104	Hendriks, M. et al. Independent variations of plant and soil mixtures reveal soil feedback effects on plant community overyielding. J. Ecol. 101, 287Ð297 (2013).	15	2013	Anthoxanthum odoratum	Poaceae	grass	perennial	Plantago lanceolata	Plantaginaceae	herb	perennial	Greenhouse	W	IA	Total biomass	2	1.5	native	temperate	5	5	0.028	0.036	0.006	0.00581378	254	478.786
105	Hendriks, M. et al. Independent variations of plant and soil mixtures reveal soil feedback effects on plant community overyielding. J. Ecol. 101, 287Ð297 (2013).	15	2013	Festuca rubra	Poaceae	grass	perennial	Anthoxanthum odoratum	Poaceae	grass	perennial	Greenhouse	W	IA	Total biomass	2	1.5	native	temperate	5	5	0.018	0.036	0.0122984	0.0131928	24.2017	28.8516
106	Hendriks, M. et al. Independent variations of plant and soil mixtures reveal soil feedback effects on plant community overyielding. J. Ecol. 101, 287Ð297 (2013).	15	2013	Festuca rubra	Poaceae	grass	perennial	Leucanthemum vulgare	Asteraceae	herb	perennial	Greenhouse	W	IA	Total biomass	2	1.5	native	temperate	5	5	0.018	0.0813	0.0122984	0.0114039	254	478.786
107	Hendriks, M. et al. Independent variations of plant and soil mixtures reveal soil feedback effects on plant community overyielding. J. Ecol. 101, 287Ð297 (2013).	15	2013	Festuca rubra	Poaceae	grass	perennial	Plantago lanceolata	Plantaginaceae	herb	perennial	Greenhouse	W	IA	Total biomass	2	1.5	native	temperate	5	5	0.018	0.046	0.0122984	0.0131928	254	478.786
108	Hendriks, M. et al. Independent variations of plant and soil mixtures reveal soil feedback effects on plant community overyielding. J. Ecol. 101, 287Ð297 (2013).	15	2013	Leucanthemum vulgare	Asteraceae	herb	perennial	Festuca rubra	Poaceae	grass	perennial	Greenhouse	W	IA	Total biomass	2	1.5	native	temperate	5	5	0.017	0.037	0.00469574	0.00559017	254	478.786
109	Hendriks, M. et al. Independent variations of plant and soil mixtures reveal soil feedback effects on plant community overyielding. J. Ecol. 101, 287Ð297 (2013).	15	2013	Leucanthemum vulgare	Asteraceae	herb	perennial	Plantago lanceolata	Plantaginaceae	herb	perennial	Greenhouse	W	IA	Total biomass	2	1.5	native	temperate	5	5	0.017	0.026	0.00469574	0.00447214	223.136	205.289
110	Hendriks, M. et al. Independent variations of plant and soil mixtures reveal soil feedback effects on plant community overyielding. J. Ecol. 101, 287Ð297 (2013).	15	2013	Leucanthemum vulgare	Asteraceae	herb	perennial	Anthoxanthum odoratum	Poaceae	grass	perennial	Greenhouse	W	IA	Total biomass	2	1.5	native	temperate	5	5	0.017	0.049	0.00469574	0.0111803	254	478.786
111	Hendriks, M. et al. Independent variations of plant and soil mixtures reveal soil feedback effects on plant community overyielding. J. Ecol. 101, 287Ð297 (2013).	15	2013	Plantago lanceolata	Plantaginaceae	herb	perennial	Festuca rubra	Poaceae	grass	perennial	Greenhouse	W	IA	Total biomass	2	1.5	native	temperate	5	5	0.016	0.052	0.0185594	0.00693181	254	478.786
112	Hendriks, M. et al. Independent variations of plant and soil mixtures reveal soil feedback effects on plant community overyielding. J. Ecol. 101, 287Ð297 (2013).	15	2013	Plantago lanceolata	Plantaginaceae	herb	perennial	Leucanthemum vulgare	Asteraceae	herb	perennial	Greenhouse	W	IA	Total biomass	2	1.5	native	temperate	5	5	0.016	0.097	0.0185594	0.0149817	223.136	205.289
113	Hendriks, M. et al. Independent variations of plant and soil mixtures reveal soil feedback effects on plant community overyielding. J. Ecol. 101, 287Ð297 (2013).	15	2013	Plantago lanceolata	Plantaginaceae	herb	perennial	Anthoxanthum odoratum	Poaceae	grass	perennial	Greenhouse	W	IA	Total biomass	2	1.5	native	temperate	5	5	0.016	0.079	0.0185594	0.00894427	254	478.786
114	Jiang, L., Han, X., Zhang, G. & Kardol, P. The role of plantÐsoil feedbacks and land-use legacies in restoration of a temperate steppe in northern China. Ecol. Res. 25, 1101Ð1111 (2010).	16	2010	Artemisia capillaris	Asteraceae	shrub	perennial	Artemisia lavandulifolia	Asteraceae	shrub	perennial	Pots in field	W	IA	Total biomass	Field soil	4.2	native	temperate	9	9	4.098	3.736	1.735	1.258	9.25917	8.4895
115	Jiang, L., Han, X., Zhang, G. & Kardol, P. The role of plantÐsoil feedbacks and land-use legacies in restoration of a temperate steppe in northern China. Ecol. Res. 25, 1101Ð1111 (2010).	16	2010	Artemisia capillaris	Asteraceae	shrub	perennial	Pennisetum centrasiaticum	Poaceae	grass	perennial	Pots in field	W	IA	Total biomass	Field soil	4.2	native	temperate	9	9	4.098	2.028	1.735	0.737	254	478.786
116	Jiang, L., Han, X., Zhang, G. & Kardol, P. The role of plantÐsoil feedbacks and land-use legacies in restoration of a temperate steppe in northern China. Ecol. Res. 25, 1101Ð1111 (2010).	16	2010	Artemisia capillaris	Asteraceae	shrub	perennial	Artemisia frigida	Asteraceae	shrub	perennial	Pots in field	W	IA	Total biomass	Field soil	4.2	native	temperate	9	9	4.098	1.507	1.735	0.391	7.75299	7.11428
117	Jiang, L., Han, X., Zhang, G. & Kardol, P. The role of plantÐsoil feedbacks and land-use legacies in restoration of a temperate steppe in northern China. Ecol. Res. 25, 1101Ð1111 (2010).	16	2010	Artemisia capillaris	Asteraceae	shrub	perennial	Leymus chinensis	Poaceae	grass	perennial	Pots in field	W	IA	Total biomass	Field soil	4.2	native	temperate	9	9	4.098	4.036	1.735	1.388	254	478.786
118	Jiang, L., Han, X., Zhang, G. & Kardol, P. The role of plantÐsoil feedbacks and land-use legacies in restoration of a temperate steppe in northern China. Ecol. Res. 25, 1101Ð1111 (2010).	16	2010	Artemisia capillaris	Asteraceae	shrub	perennial	Stipa krylovii	Poaceae	grass	perennial	Pots in field	W	IA	Total biomass	Field soil	4.2	native	temperate	9	9	4.098	2.14	1.735	0.868	254	478.786
119	Jiang, L., Han, X., Zhang, G. & Kardol, P. The role of plantÐsoil feedbacks and land-use legacies in restoration of a temperate steppe in northern China. Ecol. Res. 25, 1101Ð1111 (2010).	16	2010	Artemisia lavandulifolia	Asteraceae	shrub	perennial	Artemisia capillaris	Asteraceae	shrub	perennial	Pots in field	W	IA	Total biomass	Field soil	4.2	native	temperate	9	9	10.78	11.331	1.424	5.366	9.25917	8.4895
120	Jiang, L., Han, X., Zhang, G. & Kardol, P. The role of plantÐsoil feedbacks and land-use legacies in restoration of a temperate steppe in northern China. Ecol. Res. 25, 1101Ð1111 (2010).	16	2010	Artemisia lavandulifolia	Asteraceae	shrub	perennial	Pennisetum centrasiaticum	Poaceae	grass	perennial	Pots in field	W	IA	Total biomass	Field soil	4.2	native	temperate	9	9	10.78	9.39	1.424	3.723	254	478.786
121	Jiang, L., Han, X., Zhang, G. & Kardol, P. The role of plantÐsoil feedbacks and land-use legacies in restoration of a temperate steppe in northern China. Ecol. Res. 25, 1101Ð1111 (2010).	16	2010	Artemisia lavandulifolia	Asteraceae	shrub	perennial	Artemisia frigida	Asteraceae	shrub	perennial	Pots in field	W	IA	Total biomass	Field soil	4.2	native	temperate	9	9	10.78	4.752	1.424	1.534	9.25917	8.4895
122	Jiang, L., Han, X., Zhang, G. & Kardol, P. The role of plantÐsoil feedbacks and land-use legacies in restoration of a temperate steppe in northern China. Ecol. Res. 25, 1101Ð1111 (2010).	16	2010	Artemisia lavandulifolia	Asteraceae	shrub	perennial	Leymus chinensis	Poaceae	grass	perennial	Pots in field	W	IA	Total biomass	Field soil	4.2	native	temperate	9	9	10.78	10.187	1.424	2.41	254	478.786
123	Jiang, L., Han, X., Zhang, G. & Kardol, P. The role of plantÐsoil feedbacks and land-use legacies in restoration of a temperate steppe in northern China. Ecol. Res. 25, 1101Ð1111 (2010).	16	2010	Artemisia lavandulifolia	Asteraceae	shrub	perennial	Stipa krylovii	Poaceae	grass	perennial	Pots in field	W	IA	Total biomass	Field soil	4.2	native	temperate	9	9	10.78	5.805	1.424	2.3	254	478.786
124	Jiang, L., Han, X., Zhang, G. & Kardol, P. The role of plantÐsoil feedbacks and land-use legacies in restoration of a temperate steppe in northern China. Ecol. Res. 25, 1101Ð1111 (2010).	16	2010	Pennisetum centrasiaticum	Poaceae	grass	perennial	Artemisia capillaris	Asteraceae	shrub	perennial	Pots in field	W	IA	Total biomass	Field soil	4.2	native	temperate	9	9	6.441	6.614	1.409	1.261	254	478.786
125	Jiang, L., Han, X., Zhang, G. & Kardol, P. The role of plantÐsoil feedbacks and land-use legacies in restoration of a temperate steppe in northern China. Ecol. Res. 25, 1101Ð1111 (2010).	16	2010	Pennisetum centrasiaticum	Poaceae	grass	perennial	Artemisia lavandulifolia	Asteraceae	shrub	perennial	Pots in field	W	IA	Total biomass	Field soil	4.2	native	temperate	9	9	6.441	6.96	1.409	1.928	254	478.786
126	Jiang, L., Han, X., Zhang, G. & Kardol, P. The role of plantÐsoil feedbacks and land-use legacies in restoration of a temperate steppe in northern China. Ecol. Res. 25, 1101Ð1111 (2010).	16	2010	Pennisetum centrasiaticum	Poaceae	grass	perennial	Artemisia frigida	Asteraceae	shrub	perennial	Pots in field	W	IA	Total biomass	Field soil	4.2	native	temperate	9	9	6.441	5.229	1.409	2.003	254	478.786
127	Jiang, L., Han, X., Zhang, G. & Kardol, P. The role of plantÐsoil feedbacks and land-use legacies in restoration of a temperate steppe in northern China. Ecol. Res. 25, 1101Ð1111 (2010).	16	2010	Pennisetum centrasiaticum	Poaceae	grass	perennial	Leymus chinensis	Poaceae	grass	perennial	Pots in field	W	IA	Total biomass	Field soil	4.2	native	temperate	9	9	6.441	5.65	1.409	1.78	56.186	67.5132
128	Jiang, L., Han, X., Zhang, G. & Kardol, P. The role of plantÐsoil feedbacks and land-use legacies in restoration of a temperate steppe in northern China. Ecol. Res. 25, 1101Ð1111 (2010).	16	2010	Pennisetum centrasiaticum	Poaceae	grass	perennial	Stipa krylovii	Poaceae	grass	perennial	Pots in field	W	IA	Total biomass	Field soil	4.2	native	temperate	9	9	6.441	5.427	1.409	1.409	56.186	67.5132
129	Jiang, L., Han, X., Zhang, G. & Kardol, P. The role of plantÐsoil feedbacks and land-use legacies in restoration of a temperate steppe in northern China. Ecol. Res. 25, 1101Ð1111 (2010).	16	2010	Artemisia frigida	Asteraceae	shrub	perennial	Artemisia capillaris	Asteraceae	shrub	perennial	Pots in field	W	IA	Total biomass	Field soil	4.2	native	temperate	9	9	2.266	4.438	0.477	0.955	7.75299	7.11428
130	Jiang, L., Han, X., Zhang, G. & Kardol, P. The role of plantÐsoil feedbacks and land-use legacies in restoration of a temperate steppe in northern China. Ecol. Res. 25, 1101Ð1111 (2010).	16	2010	Artemisia frigida	Asteraceae	shrub	perennial	Artemisia lavandulifolia	Asteraceae	shrub	perennial	Pots in field	W	IA	Total biomass	Field soil	4.2	native	temperate	9	9	2.266	2.774	0.477	0.695	9.25917	8.4895
131	Jiang, L., Han, X., Zhang, G. & Kardol, P. The role of plantÐsoil feedbacks and land-use legacies in restoration of a temperate steppe in northern China. Ecol. Res. 25, 1101Ð1111 (2010).	16	2010	Artemisia frigida	Asteraceae	shrub	perennial	Pennisetum centrasiaticum	Poaceae	grass	perennial	Pots in field	W	IA	Total biomass	Field soil	4.2	native	temperate	9	9	2.266	2.484	0.477	1.042	254	478.786
132	Jiang, L., Han, X., Zhang, G. & Kardol, P. The role of plantÐsoil feedbacks and land-use legacies in restoration of a temperate steppe in northern China. Ecol. Res. 25, 1101Ð1111 (2010).	16	2010	Artemisia frigida	Asteraceae	shrub	perennial	Leymus chinensis	Poaceae	grass	perennial	Pots in field	W	IA	Total biomass	Field soil	4.2	native	temperate	9	9	2.266	3.884	0.477	0.91	254	478.786
133	Jiang, L., Han, X., Zhang, G. & Kardol, P. The role of plantÐsoil feedbacks and land-use legacies in restoration of a temperate steppe in northern China. Ecol. Res. 25, 1101Ð1111 (2010).	16	2010	Artemisia frigida	Asteraceae	shrub	perennial	Stipa krylovii	Poaceae	grass	perennial	Pots in field	W	IA	Total biomass	Field soil	4.2	native	temperate	9	9	2.266	2.712	0.477	0.694	254	478.786
134	Jiang, L., Han, X., Zhang, G. & Kardol, P. The role of plantÐsoil feedbacks and land-use legacies in restoration of a temperate steppe in northern China. Ecol. Res. 25, 1101Ð1111 (2010).	16	2010	Leymus chinensis	Poaceae	grass	perennial	Artemisia capillaris	Asteraceae	shrub	perennial	Pots in field	W	IA	Total biomass	Field soil	4.2	native	temperate	9	9	7.504	10.875	2.738	3.614	254	478.786
135	Jiang, L., Han, X., Zhang, G. & Kardol, P. The role of plantÐsoil feedbacks and land-use legacies in restoration of a temperate steppe in northern China. Ecol. Res. 25, 1101Ð1111 (2010).	16	2010	Leymus chinensis	Poaceae	grass	perennial	Artemisia lavandulifolia	Asteraceae	shrub	perennial	Pots in field	W	IA	Total biomass	Field soil	4.2	native	temperate	9	9	7.504	9.266	2.738	2.628	254	478.786
136	Jiang, L., Han, X., Zhang, G. & Kardol, P. The role of plantÐsoil feedbacks and land-use legacies in restoration of a temperate steppe in northern China. Ecol. Res. 25, 1101Ð1111 (2010).	16	2010	Leymus chinensis	Poaceae	grass	perennial	Pennisetum centrasiaticum	Poaceae	grass	perennial	Pots in field	W	IA	Total biomass	Field soil	4.2	native	temperate	9	9	7.504	7.255	2.738	4.161	56.186	67.5132
137	Jiang, L., Han, X., Zhang, G. & Kardol, P. The role of plantÐsoil feedbacks and land-use legacies in restoration of a temperate steppe in northern China. Ecol. Res. 25, 1101Ð1111 (2010).	16	2010	Leymus chinensis	Poaceae	grass	perennial	Artemisia frigida	Asteraceae	shrub	perennial	Pots in field	W	IA	Total biomass	Field soil	4.2	native	temperate	9	9	7.504	9.406	2.738	2.955	254	478.786
138	Jiang, L., Han, X., Zhang, G. & Kardol, P. The role of plantÐsoil feedbacks and land-use legacies in restoration of a temperate steppe in northern China. Ecol. Res. 25, 1101Ð1111 (2010).	16	2010	Leymus chinensis	Poaceae	grass	perennial	Stipa krylovii	Poaceae	grass	perennial	Pots in field	W	IA	Total biomass	Field soil	4.2	native	temperate	9	9	7.504	9.545	2.738	1.753	37.8072	45.4106
139	Jiang, L., Han, X., Zhang, G. & Kardol, P. The role of plantÐsoil feedbacks and land-use legacies in restoration of a temperate steppe in northern China. Ecol. Res. 25, 1101Ð1111 (2010).	16	2010	Stipa krylovii	Poaceae	grass	perennial	Artemisia capillaris	Asteraceae	shrub	perennial	Pots in field	W	IA	Total biomass	Field soil	4.2	native	temperate	9	9	4.463	7.183	1.336	2.225	254	478.786
140	Jiang, L., Han, X., Zhang, G. & Kardol, P. The role of plantÐsoil feedbacks and land-use legacies in restoration of a temperate steppe in northern China. Ecol. Res. 25, 1101Ð1111 (2010).	16	2010	Stipa krylovii	Poaceae	grass	perennial	Artemisia lavandulifolia	Asteraceae	shrub	perennial	Pots in field	W	IA	Total biomass	Field soil	4.2	native	temperate	9	9	4.463	4.908	1.336	1.558	254	478.786
141	Jiang, L., Han, X., Zhang, G. & Kardol, P. The role of plantÐsoil feedbacks and land-use legacies in restoration of a temperate steppe in northern China. Ecol. Res. 25, 1101Ð1111 (2010).	16	2010	Stipa krylovii	Poaceae	grass	perennial	Pennisetum centrasiaticum	Poaceae	grass	perennial	Pots in field	W	IA	Total biomass	Field soil	4.2	native	temperate	9	9	4.463	2.93	1.336	0.445	56.186	67.5132
142	Jiang, L., Han, X., Zhang, G. & Kardol, P. The role of plantÐsoil feedbacks and land-use legacies in restoration of a temperate steppe in northern China. Ecol. Res. 25, 1101Ð1111 (2010).	16	2010	Stipa krylovii	Poaceae	grass	perennial	Artemisia frigida	Asteraceae	shrub	perennial	Pots in field	W	IA	Total biomass	Field soil	4.2	native	temperate	9	9	4.463	3.227	1.336	1.187	254	478.786
143	Jiang, L., Han, X., Zhang, G. & Kardol, P. The role of plantÐsoil feedbacks and land-use legacies in restoration of a temperate steppe in northern China. Ecol. Res. 25, 1101Ð1111 (2010).	16	2010	Stipa krylovii	Poaceae	grass	perennial	Leymus chinensis	Poaceae	grass	perennial	Pots in field	W	IA	Total biomass	Field soil	4.2	native	temperate	9	9	4.463	3.276	1.336	1.632	37.8072	45.4106
144	Kueffer, C. Reduced risk for positive soil-feedback on seedling regeneration by invasive trees on a very nutrient-poor soil in Seychelles. Biol. Invasions 12, 97Ð102 (2009).	17	2010	Cinnamomum verum	Lauraceae	tree	perennial	Northea hornei	Sapotaceae	tree	perennial	Greenhouse	W	IA	Above biomass	Field soil	6	exotic	temperate	6	6	1.959	1.35	0.901	0.309	254	509.129
145	Kueffer, C. Reduced risk for positive soil-feedback on seedling regeneration by invasive trees on a very nutrient-poor soil in Seychelles. Biol. Invasions 12, 97Ð102 (2009).	17	2010	Cinnamomum verum	Lauraceae	tree	perennial	Falcataria moluccana	Fabaceae	tree	perennial	Greenhouse	W	IA	Above biomass	Field soil	6	exotic	temperate	6	6	1.959	1.906	0.901	0.643	254	509.129
146	Perkins, L. B. & Nowak, R. S. Soil conditioning and plantÐsoil feedbacks affect competitive relationships between native and invasive grasses. Plant Ecol. 213, 1337Ð1344 (2012).	18	2012	Elymus elymoides	Poaceae	grass	perennial	Bromus tectorum	Poaceae	grass	annual	Greenhouse	W	A	Above biomass	2.5	2.5	exotic	temperate	10	10	0.02	0.03	0.007	0.014	15.4097	18.5661
147	Perkins, L. B. & Nowak, R. S. Soil conditioning and plantÐsoil feedbacks affect competitive relationships between native and invasive grasses. Plant Ecol. 213, 1337Ð1344 (2012).	18	2012	Elymus elymoides	Poaceae	grass	perennial	Agropyron cristatum	Poaceae	grass	perennial	Greenhouse	W	A	Above biomass	2.5	2.5	exotic	temperate	10	10	0.02	0.036	0.007	0.006	7.0799	8.56803
148	Perkins, L. B. & Nowak, R. S. Soil conditioning and plantÐsoil feedbacks affect competitive relationships between native and invasive grasses. Plant Ecol. 213, 1337Ð1344 (2012).	18	2012	Pseudoroegneria spicata	Poaceae	grass	perennial	Bromus tectorum	Poaceae	grass	annual	Greenhouse	W	A	Above biomass	2.5	2.5	exotic	temperate	10	10	0.023	0.025	0.006	0.008	15.4097	18.5661
149	Perkins, L. B. & Nowak, R. S. Soil conditioning and plantÐsoil feedbacks affect competitive relationships between native and invasive grasses. Plant Ecol. 213, 1337Ð1344 (2012).	18	2012	Pseudoroegneria spicata	Poaceae	grass	perennial	Agropyron cristatum	Poaceae	grass	perennial	Greenhouse	W	A	Above biomass	2.5	2.5	exotic	temperate	10	10	0.023	0.029	0.006	0.012	7.0799	8.56803
150	Smith, L. M. & Reynolds, H. L. Positive plant-soil feedback may drive dominance of a woodland invader, Euonymus fortunei. Plant Ecol. 213, 853Ð860 (2012).	19	2012	Euonymus fortunei	Celastraceae	vine	perennial	Asarum canadense	Aristolochiaceae	herb	perennial	Greenhouse	I	A	Total biomass	4	2	exotic	temperate	7	7	82.23	34.42	33.998	24.711	254	509.129
151	Smith, L. M. & Reynolds, H. L. Positive plant-soil feedback may drive dominance of a woodland invader, Euonymus fortunei. Plant Ecol. 213, 853Ð860 (2012).	19	2012	Asarum canadense	Aristolochiaceae	herb	perennial	Euonymus fortunei	Celastraceae	vine	perennial	Greenhouse	I	A	Total biomass	4	2	exotic	temperate	7	7	62.53	60.37	21.907	18.838	254	509.129
152	Te Beest, M., Stevens, N., Olff, H. & van der Putten, W. H. Plant-soil feedback induces shifts in biomass allocation in the invasive plant Chromolaena odorata. J. Ecol. 97, 1281Ð1290 (2009).	20	2009	Chromolaena odorata	Asteraceae	shrub	perennial	Megathyrsus maximus	Poaceae	grass	perennial	Greenhouse	I	A	Total biomass	Field soil	2.5	exotic	temperate	6	6	4.67511	4.65758	0.780271	1.58342	254	478.786
153	Te Beest, M., Stevens, N., Olff, H. & van der Putten, W. H. Plant-soil feedback induces shifts in biomass allocation in the invasive plant Chromolaena odorata. J. Ecol. 97, 1281Ð1290 (2009).	20	2009	Megathyrsus maximus	Poaceae	grass	perennial	Chromolaena odorata	Asteraceae	shrub	perennial	Greenhouse	I	A	Total biomass	Field soil	2.5	exotic	temperate	6	6	7.8894	10.4135	0.545747	0.748802	254	478.786
154	Yelenik, S. & Levine, J. The role of plant-soil feedbacks in driving native-species recovery. Ecology 92, 66Ð74 (2011).	21	2011	Avena barbata	Poaceae	grass	annual	Artemisia californica	Asteraceae	shrub	perennial	field	W	IA	Above biomass	Field soil	6	exotic	tropical	7	7	2.74	4.48	1.47	2.07	254	478.786
155	Yelenik, S. & Levine, J. The role of plant-soil feedbacks in driving native-species recovery. Ecology 92, 66Ð74 (2011).	21	2011	Artemisia californica	Asteraceae	shrub	perennial	Avena barbata	Poaceae	grass	annual	field	W	IA	Above biomass	Field soil	7	exotic	tropical	7	7	0.18	0.26	0.16	0.34	254	478.786
156	Yelenik, S. & Levine, J. The role of plant-soil feedbacks in driving native-species recovery. Ecology 92, 66Ð74 (2011).	21	2011	Avena barbata	Poaceae	grass	annual	Eriogonum arborescens	Polygonaceae	shrub	perennial	field	W	IA	Above biomass	Field soil	8	exotic	tropical	7	7	2.74	3.26	1.47	2.51	254	478.786
157	Yelenik, S. & Levine, J. The role of plant-soil feedbacks in driving native-species recovery. Ecology 92, 66Ð74 (2011).	21	2011	Eriogonum arborescens	Polygonaceae	shrub	perennial	Avena barbata	Poaceae	grass	annual	field	W	IA	Above biomass	Field soil	9	exotic	tropical	7	7	0.28	0.55	0.13	0.26	254	478.786
158	Casper, B. B. Plant-soil feedback: testing the generality with the same grasses in serpentine and prairie soils Ecology 89, 2154Ð2164 (2008).	12	2008	Andropogon gerardii	Poaceae	grass	perennial	Sorghastrum nutans	Poaceae	grass	perennial	Greenhouse	I	IA	Above biomass	12	3	native	temperate	15	15	0.537	0.512	0.229	0.116	8.64329	10.4973
159	Casper, B. B. Plant-soil feedback: testing the generality with the same grasses in serpentine and prairie soils Ecology 89, 2154Ð2164 (2008).	12	2008	Andropogon gerardii	Poaceae	grass	perennial	Schizachyrium scoparium	Poaceae	grass	perennial	Greenhouse	I	IA	Above biomass	12	3	native	temperate	15	15	0.537	0.674	0.229	0.183	2.15549	2.62268
160	Casper, B. B. Plant-soil feedback: testing the generality with the same grasses in serpentine and prairie soils Ecology 89, 2154Ð2164 (2008).	12	2008	Andropogon gerardii	Poaceae	grass	perennial	Sporobolus heterolepis	Poaceae	grass	perennial	Greenhouse	I	IA	Above biomass	12	3	native	temperate	15	15	0.537	0.621	0.229	0.119	40.0939	48.0825
161	Casper, B. B. Plant-soil feedback: testing the generality with the same grasses in serpentine and prairie soils Ecology 89, 2154Ð2164 (2008).	12	2008	Sorghastrum nutans	Poaceae	grass	perennial	Andropogon gerardii	Poaceae	grass	perennial	Greenhouse	I	IA	Above biomass	12	3	native	temperate	15	15	0.56	0.706	0.109	0.214	8.64329	10.4973
162	Casper, B. B. Plant-soil feedback: testing the generality with the same grasses in serpentine and prairie soils Ecology 89, 2154Ð2164 (2008).	12	2008	Sorghastrum nutans	Poaceae	grass	perennial	Schizachyrium scoparium	Poaceae	grass	perennial	Greenhouse	I	IA	Above biomass	12	3	native	temperate	15	15	0.56	0.722	0.109	0.282	8.64329	10.4973
163	Casper, B. B. Plant-soil feedback: testing the generality with the same grasses in serpentine and prairie soils Ecology 89, 2154Ð2164 (2008).	12	2008	Sorghastrum nutans	Poaceae	grass	perennial	Sporobolus heterolepis	Poaceae	grass	perennial	Greenhouse	I	IA	Above biomass	12	3	native	temperate	15	15	0.56	0.69	0.109	0.063	40.0939	48.0825
164	Casper, B. B. Plant-soil feedback: testing the generality with the same grasses in serpentine and prairie soils Ecology 89, 2154Ð2164 (2008).	12	2008	Schizachyrium scoparium	Poaceae	grass	perennial	Andropogon gerardii	Poaceae	grass	perennial	Greenhouse	I	IA	Above biomass	12	3	native	temperate	15	15	0.758	0.901	0.237	0.191	2.15549	2.62268
165	Casper, B. B. Plant-soil feedback: testing the generality with the same grasses in serpentine and prairie soils Ecology 89, 2154Ð2164 (2008).	12	2008	Schizachyrium scoparium	Poaceae	grass	perennial	Sorghastrum nutans	Poaceae	grass	perennial	Greenhouse	I	IA	Above biomass	12	3	native	temperate	15	15	0.758	0.614	0.237	0.182	8.64329	10.4973
166	Casper, B. B. Plant-soil feedback: testing the generality with the same grasses in serpentine and prairie soils Ecology 89, 2154Ð2164 (2008).	12	2008	Schizachyrium scoparium	Poaceae	grass	perennial	Sporobolus heterolepis	Poaceae	grass	perennial	Greenhouse	I	IA	Above biomass	12	3	native	temperate	15	15	0.758	0.779	0.237	0.182	40.0939	48.0825
167	Casper, B. B. Plant-soil feedback: testing the generality with the same grasses in serpentine and prairie soils Ecology 89, 2154Ð2164 (2008).	12	2008	Sporobolus heterolepis	Poaceae	grass	perennial	Andropogon gerardii	Poaceae	grass	perennial	Greenhouse	I	IA	Above biomass	12	3	native	temperate	15	15	0.358	0.447	0.125	0.164	40.0939	48.0825
168	Casper, B. B. Plant-soil feedback: testing the generality with the same grasses in serpentine and prairie soils Ecology 89, 2154Ð2164 (2008).	12	2008	Sporobolus heterolepis	Poaceae	grass	perennial	Sorghastrum nutans	Poaceae	grass	perennial	Greenhouse	I	IA	Above biomass	12	3	native	temperate	15	15	0.358	0.386	0.125	0.137	40.0939	48.0825
169	Casper, B. B. Plant-soil feedback: testing the generality with the same grasses in serpentine and prairie soils Ecology 89, 2154Ð2164 (2008).	12	2008	Sporobolus heterolepis	Poaceae	grass	perennial	Schizachyrium scoparium	Poaceae	grass	perennial	Greenhouse	I	IA	Above biomass	12	3	native	temperate	15	15	0.358	0.412	0.125	0.155	40.0939	48.0825
170	Burns, J. & Strauss, S. Effects of competition on phylogenetic signal and phenotypic plasticity in plant functional traits. Ecology 93, 126Ð137 (2012).	22	2012	Erigeron glaucus	Asteraceae	herb	perennial	Erigeron foliosus	Asteraceae	herb	perennial	laft	W	A	Total biomass	Field soil	3	native	tropical	8	8	0.794	0.592	0.477	0.309	7.6937	7.04782
171	Burns, J. & Strauss, S. Effects of competition on phylogenetic signal and phenotypic plasticity in plant functional traits. Ecology 93, 126Ð137 (2012).	22	2012	Erigeron glaucus	Asteraceae	herb	perennial	Solidago californica	Asteraceae	herb	perennial	laft	W	A	Total biomass	Field soil	3	native	tropical	8	8	0.794	0.914909	0.477	0.577	22.0231	20.0484
172	Burns, J. & Strauss, S. Effects of competition on phylogenetic signal and phenotypic plasticity in plant functional traits. Ecology 93, 126Ð137 (2012).	22	2012	Fragaria chiloensis	Rosaceae	herb	perennial	Fragaria vesca	Rosaceae	herb	perennial	laft	W	A	Total biomass	Field soil	3	native	tropical	7	7	1.433	1.4426	0.304	0.519127	2.43006	2.06473
173	Burns, J. & Strauss, S. Effects of competition on phylogenetic signal and phenotypic plasticity in plant functional traits. Ecology 93, 126Ð137 (2012).	22	2012	Fragaria chiloensis	Rosaceae	herb	perennial	Potentilla anserina	Rosaceae	herb	perennial	laft	W	A	Total biomass	Field soil	3	native	tropical	7	6	1.433	0.595	0.304	0.341	46.1703	38.7571
174	Burns, J. & Strauss, S. Effects of competition on phylogenetic signal and phenotypic plasticity in plant functional traits. Ecology 93, 126Ð137 (2012).	22	2012	Fragaria vesca	Rosaceae	herb	perennial	Fragaria chiloensis	Rosaceae	herb	perennial	laft	W	A	Total biomass	Field soil	3	native	tropical	7	8	0.853	1.02221	0.18	0.214	2.43006	2.06473
175	Burns, J. & Strauss, S. Effects of competition on phylogenetic signal and phenotypic plasticity in plant functional traits. Ecology 93, 126Ð137 (2012).	22	2012	Fragaria vesca	Rosaceae	herb	perennial	Potentilla anserina	Rosaceae	herb	perennial	laft	W	A	Total biomass	Field soil	3	native	tropical	7	7	0.853	0.502144	0.18	0.153	46.1703	38.7571
176	Burns, J. & Strauss, S. Effects of competition on phylogenetic signal and phenotypic plasticity in plant functional traits. Ecology 93, 126Ð137 (2012).	22	2012	Juncus lesueurii	Juncaceae	herb	perennial	Luzula comosa	Juncaceae	herb	perennial	laft	W	A	Total biomass	Field soil	3	native	tropical	7	5	0.100939	0.255996	0.091	0.286	88	81.4837
177	Burns, J. & Strauss, S. Effects of competition on phylogenetic signal and phenotypic plasticity in plant functional traits. Ecology 93, 126Ð137 (2012).	22	2012	Juncus breweri	Juncaceae	herb	perennial	Juncus lesueurii	Juncaceae	herb	perennial	laft	W	A	Total biomass	Field soil	3	native	tropical	2	4	0.473353	0.135486	0.37	0.106	0	0
178	Burns, J. & Strauss, S. Effects of competition on phylogenetic signal and phenotypic plasticity in plant functional traits. Ecology 93, 126Ð137 (2012).	22	2012	Juncus breweri	Juncaceae	herb	perennial	Luzula comosa	Juncaceae	herb	perennial	laft	W	A	Total biomass	Field soil	3	native	tropical	2	2	0.473353	0.310192	0.37	0.308	88	81.4837
179	Burns, J. & Strauss, S. Effects of competition on phylogenetic signal and phenotypic plasticity in plant functional traits. Ecology 93, 126Ð137 (2012).	22	2012	Rumex occidentalis	Polygonaceae	herb	perennial	Rumex salicifolius	Polygonaceae	herb	perennial	laft	W	A	Total biomass	Field soil	3	native	tropical	8	8	0.313257	0.251243	0.109	0.146153	2.69753	2.57746
180	Burns, J. & Strauss, S. Effects of competition on phylogenetic signal and phenotypic plasticity in plant functional traits. Ecology 93, 126Ð137 (2012).	22	2012	Rumex occidentalis	Polygonaceae	herb	perennial	Eriogonum latifolium	Polygonaceae	herb	perennial	laft	W	A	Total biomass	Field soil	3	native	tropical	8	8	0.313257	1.71239	0.109	0.992	80.1479	74.9005
181	Burns, J. & Strauss, S. Effects of competition on phylogenetic signal and phenotypic plasticity in plant functional traits. Ecology 93, 126Ð137 (2012).	22	2012	Rumex salicifolius	Polygonaceae	herb	perennial	Rumex occidentalis	Polygonaceae	herb	perennial	laft	W	A	Total biomass	Field soil	3	native	tropical	2	8	0.179	0.162546	0.173	0.122	2.69753	2.57746
182	Burns, J. & Strauss, S. Effects of competition on phylogenetic signal and phenotypic plasticity in plant functional traits. Ecology 93, 126Ð137 (2012).	22	2012	Trifolium barbigerum	Fabaceae	herb	annual	Trifolium macraei	Fabaceae	herb	annual	laft	W	A	Total biomass	Field soil	3	native	tropical	3	5	0.448085	0.547416	0.358	0.374	11.0645	11.1881
183	Burns, J. & Strauss, S. Effects of competition on phylogenetic signal and phenotypic plasticity in plant functional traits. Ecology 93, 126Ð137 (2012).	22	2012	Trifolium barbigerum	Fabaceae	herb	annual	Lotus heermannii	Fabaceae	herb	perennial	laft	W	A	Total biomass	Field soil	3	native	tropical	3	7	0.448085	0.306789	0.358	0.227	79.5276	80.9449
184	Burns, J. & Strauss, S. Effects of competition on phylogenetic signal and phenotypic plasticity in plant functional traits. Ecology 93, 126Ð137 (2012).	22	2012	Trifolium macraei	Fabaceae	herb	annual	Trifolium barbigerum	Fabaceae	herb	annual	laft	W	A	Total biomass	Field soil	3	native	tropical	6	6	0.813413	1.101	0.304	0.773	11.0645	11.1881
185	Burns, J. & Strauss, S. Effects of competition on phylogenetic signal and phenotypic plasticity in plant functional traits. Ecology 93, 126Ð137 (2012).	22	2012	Trifolium macraei	Fabaceae	herb	annual	Lotus heermannii	Fabaceae	herb	perennial	laft	W	A	Total biomass	Field soil	3	native	tropical	6	8	0.813413	0.411	0.304	0.241	79.5276	80.9449
186	Pendergast, T., Burke, D. & Carson, W. Belowground biotic complexity drives aboveground dynamics: a test of the soil community feedback model. New Phytol. 197, 1300Ð1310 (2013).	23	2013	Symphyotrichum novae-angliae	Asteraceae	herb	perennial	Symphyotrichum pilosum	Asteraceae	herb	perennial	Greenhouse	I	IA	Above biomass	60	4	native	temperate	7	7	2.666	2.617	0.426	1.218	3.40785	3.08544
187	Pendergast, T., Burke, D. & Carson, W. Belowground biotic complexity drives aboveground dynamics: a test of the soil community feedback model. New Phytol. 197, 1300Ð1310 (2013).	23	2013	Symphyotrichum novae-angliae	Asteraceae	herb	perennial	Solidago canadensis	Asteraceae	herb	perennial	Greenhouse	I	IA	Above biomass	60	4	native	temperate	7	7	2.666	1.795	0.426	0.707	24.2081	22.0252
188	Pendergast, T., Burke, D. & Carson, W. Belowground biotic complexity drives aboveground dynamics: a test of the soil community feedback model. New Phytol. 197, 1300Ð1310 (2013).	23	2013	Symphyotrichum novae-angliae	Asteraceae	herb	perennial	Solidago rugosa	Asteraceae	herb	perennial	Greenhouse	I	IA	Above biomass	60	4	native	temperate	7	7	2.666	3.226	0.426	0.743	24.2081	22.0252
189	Pendergast, T., Burke, D. & Carson, W. Belowground biotic complexity drives aboveground dynamics: a test of the soil community feedback model. New Phytol. 197, 1300Ð1310 (2013).	23	2013	Symphyotrichum pilosum	Asteraceae	herb	perennial	Solidago canadensis	Asteraceae	herb	perennial	Greenhouse	I	IA	Above biomass	60	4	native	temperate	7	7	3.559	3.765	0.645	1.088	24.2081	22.0252
190	Pendergast, T., Burke, D. & Carson, W. Belowground biotic complexity drives aboveground dynamics: a test of the soil community feedback model. New Phytol. 197, 1300Ð1310 (2013).	23	2013	Symphyotrichum pilosum	Asteraceae	herb	perennial	Solidago rugosa	Asteraceae	herb	perennial	Greenhouse	I	IA	Above biomass	60	4	native	temperate	7	7	3.559	3.929	0.645	0.42	24.2081	22.0252
191	Pendergast, T., Burke, D. & Carson, W. Belowground biotic complexity drives aboveground dynamics: a test of the soil community feedback model. New Phytol. 197, 1300Ð1310 (2013).	23	2013	Symphyotrichum pilosum	Asteraceae	herb	perennial	Symphyotrichum novae-angliae	Asteraceae	herb	perennial	Greenhouse	I	IA	Above biomass	60	4	native	temperate	7	7	3.559	5.327	0.645	1.099	3.40785	3.08544
192	Pendergast, T., Burke, D. & Carson, W. Belowground biotic complexity drives aboveground dynamics: a test of the soil community feedback model. New Phytol. 197, 1300Ð1310 (2013).	23	2013	Solidago canadensis	Asteraceae	herb	perennial	Solidago rugosa	Asteraceae	herb	perennial	Greenhouse	I	IA	Above biomass	60	4	native	temperate	7	7	3.015	3.364	0.929	0.708	1.46748	1.33256
193	Pendergast, T., Burke, D. & Carson, W. Belowground biotic complexity drives aboveground dynamics: a test of the soil community feedback model. New Phytol. 197, 1300Ð1310 (2013).	23	2013	Solidago canadensis	Asteraceae	herb	perennial	Symphyotrichum novae-angliae	Asteraceae	herb	perennial	Greenhouse	I	IA	Above biomass	60	4	native	temperate	7	7	3.015	4.162	0.929	0.955	24.2081	22.0252
194	Pendergast, T., Burke, D. & Carson, W. Belowground biotic complexity drives aboveground dynamics: a test of the soil community feedback model. New Phytol. 197, 1300Ð1310 (2013).	23	2013	Solidago canadensis	Asteraceae	herb	perennial	Solidago rugosa	Asteraceae	herb	perennial	Greenhouse	I	IA	Above biomass	60	4	native	temperate	7	7	3.015	3.364	0.929	0.708	1.46748	1.33256
195	Pendergast, T., Burke, D. & Carson, W. Belowground biotic complexity drives aboveground dynamics: a test of the soil community feedback model. New Phytol. 197, 1300Ð1310 (2013).	23	2013	Solidago rugosa	Asteraceae	herb	perennial	Solidago canadensis	Asteraceae	herb	perennial	Greenhouse	I	IA	Above biomass	60	4	native	temperate	7	7	2.317	1.625	0.819	1.143	1.46748	1.33256
196	Pendergast, T., Burke, D. & Carson, W. Belowground biotic complexity drives aboveground dynamics: a test of the soil community feedback model. New Phytol. 197, 1300Ð1310 (2013).	23	2013	Solidago rugosa	Asteraceae	herb	perennial	Symphyotrichum pilosum	Asteraceae	herb	perennial	Greenhouse	I	IA	Above biomass	60	4	native	temperate	7	7	2.317	1.479	0.819	0.347	24.2081	22.0252
197	Pendergast, T., Burke, D. & Carson, W. Belowground biotic complexity drives aboveground dynamics: a test of the soil community feedback model. New Phytol. 197, 1300Ð1310 (2013).	23	2013	Solidago rugosa	Asteraceae	herb	perennial	Symphyotrichum novae-angliae	Asteraceae	herb	perennial	Greenhouse	I	IA	Above biomass	60	4	native	temperate	7	7	2.317	2.468	0.819	1.019	24.2081	22.0252
198	Mehrabi, Z. 2011. Close relatives don't make bad nieghbours: plant soil feedbacks and the dynamics of plant communities. Undergradute Thesis. University of Oxford.	24	2011	Petunia integrifolia	Solanaceae	herb	annual	Lamiaceae spp	Lamiaceae	herb	NA	Greenhouse	W	IA	Above biomass	360	3	native	temperate	10	10	0.22735	0.28835	0.0544529	0.0982976	203.693	151.362
199	Mehrabi, Z. 2011. Close relatives don't make bad nieghbours: plant soil feedbacks and the dynamics of plant communities. Undergradute Thesis. University of Oxford.	24	2011	Petunia integrifolia	Solanaceae	herb	annual	Asteraceae spp	Asteraceae	herb	NA	Greenhouse	W	IA	Above biomass	360	3	native	temperate	10	10	0.22735	0.38404	0.0544529	0.302238	223.136	205.289
200	Mehrabi, Z. 2011. Close relatives don't make bad nieghbours: plant soil feedbacks and the dynamics of plant communities. Undergradute Thesis. University of Oxford.	24	2011	Petunia integrifolia	Solanaceae	herb	annual	Ranunculaceae spp	Ranunculaceae	herb	NA	Greenhouse	W	IA	Above biomass	360	3	native	temperate	10	10	0.22735	0.28966	0.0544529	0.136133	248.367	270
201	Mehrabi, Z. 2011. Close relatives don't make bad nieghbours: plant soil feedbacks and the dynamics of plant communities. Undergradute Thesis. University of Oxford.	24	2011	Petunia integrifolia	Solanaceae	herb	annual	Poaceae spp	Poaceae	grass	NA	Greenhouse	W	IA	Above biomass	360	3	native	temperate	10	10	0.22735	0.18624	0.0544529	0.0555441	254	478.786
202	Mehrabi, Z. 2011. Close relatives don't make bad nieghbours: plant soil feedbacks and the dynamics of plant communities. Undergradute Thesis. University of Oxford.	24	2011	Nicotiana tabacum	Solanaceae	herb	annual	Lamiaceae spp	Lamiaceae	herb	NA	Greenhouse	W	IA	Above biomass	360	3	native	temperate	10	10	0.20139	0.30929	0.0333581	0.124301	203.693	151.362
203	Mehrabi, Z. 2011. Close relatives don't make bad nieghbours: plant soil feedbacks and the dynamics of plant communities. Undergradute Thesis. University of Oxford.	24	2011	Nicotiana tabacum	Solanaceae	herb	annual	Asteraceae spp	Asteraceae	herb	NA	Greenhouse	W	IA	Above biomass	360	3	native	temperate	10	10	0.20139	0.3564	0.0333581	0.15973	223.136	205.289
204	Mehrabi, Z. 2011. Close relatives don't make bad nieghbours: plant soil feedbacks and the dynamics of plant communities. Undergradute Thesis. University of Oxford.	24	2011	Nicotiana tabacum	Solanaceae	herb	annual	Ranunculaceae spp	Ranunculaceae	herb	NA	Greenhouse	W	IA	Above biomass	360	3	native	temperate	10	10	0.20139	0.30374	0.0333581	0.0721345	248.367	270
205	Mehrabi, Z. 2011. Close relatives don't make bad nieghbours: plant soil feedbacks and the dynamics of plant communities. Undergradute Thesis. University of Oxford.	24	2011	Nicotiana tabacum	Solanaceae	herb	annual	Poaceae spp	Poaceae	grass	NA	Greenhouse	W	IA	Above biomass	360	3	native	temperate	10	10	0.20139	0.19687	0.0333581	0.110626	254	478.786
206	Mehrabi, Z. 2011. Close relatives don't make bad nieghbours: plant soil feedbacks and the dynamics of plant communities. Undergradute Thesis. University of Oxford.	24	2011	Salvia viridis	Lamiaceae	herb	annual	Solanaceae spp	Solanaceae	herb	NA	Greenhouse	W	IA	Above biomass	360	3	native	temperate	10	10	0.2865	0.287	0.0591736	0.194938	203.693	151.362
207	Mehrabi, Z. 2011. Close relatives don't make bad nieghbours: plant soil feedbacks and the dynamics of plant communities. Undergradute Thesis. University of Oxford.	24	2011	Salvia viridis	Lamiaceae	herb	annual	Asteraceae spp	Asteraceae	herb	NA	Greenhouse	W	IA	Above biomass	360	3	native	temperate	10	10	0.2865	0.43564	0.0591736	0.193082	223.136	205.289
208	Mehrabi, Z. 2011. Close relatives don't make bad nieghbours: plant soil feedbacks and the dynamics of plant communities. Undergradute Thesis. University of Oxford.	24	2011	Salvia viridis	Lamiaceae	herb	annual	Ranunculaceae spp	Ranunculaceae	herb	NA	Greenhouse	W	IA	Above biomass	360	3	native	temperate	10	10	0.2865	0.30019	0.0591736	0.0898573	248.367	270
209	Mehrabi, Z. 2011. Close relatives don't make bad nieghbours: plant soil feedbacks and the dynamics of plant communities. Undergradute Thesis. University of Oxford.	24	2011	Salvia viridis	Lamiaceae	herb	annual	Poaceae spp	Poaceae	grass	NA	Greenhouse	W	IA	Above biomass	360	3	native	temperate	10	10	0.2865	0.23258	0.0591736	0.0519183	254	478.786
210	Mehrabi, Z. 2011. Close relatives don't make bad nieghbours: plant soil feedbacks and the dynamics of plant communities. Undergradute Thesis. University of Oxford.	24	2011	Matricaria chamomilla	Asteraceae	herb	annual	Lamiaceae spp	Lamiaceae	herb	NA	Greenhouse	W	IA	Above biomass	360	3	native	temperate	10	10	0.29985	0.24059	0.204098	0.0694817	223.136	205.289
211	Mehrabi, Z. 2011. Close relatives don't make bad nieghbours: plant soil feedbacks and the dynamics of plant communities. Undergradute Thesis. University of Oxford.	24	2011	Matricaria chamomilla	Asteraceae	herb	annual	Solanaceae spp	Solanaceae	herb	NA	Greenhouse	W	IA	Above biomass	360	3	native	temperate	10	10	0.29985	0.19313	0.204098	0.0275681	223.136	205.289
212	Mehrabi, Z. 2011. Close relatives don't make bad nieghbours: plant soil feedbacks and the dynamics of plant communities. Undergradute Thesis. University of Oxford.	24	2011	Matricaria chamomilla	Asteraceae	herb	annual	Ranunculaceae spp	Ranunculaceae	herb	NA	Greenhouse	W	IA	Above biomass	360	3	native	temperate	10	10	0.29985	0.23585	0.204098	0.0659364	248.367	270
213	Mehrabi, Z. 2011. Close relatives don't make bad nieghbours: plant soil feedbacks and the dynamics of plant communities. Undergradute Thesis. University of Oxford.	24	2011	Matricaria chamomilla	Asteraceae	herb	annual	Poaceae spp	Poaceae	grass	NA	Greenhouse	W	IA	Above biomass	360	3	native	temperate	10	10	0.29985	0.20202	0.204098	0.125192	254	478.786
214	Mehrabi, Z. 2011. Close relatives don't make bad nieghbours: plant soil feedbacks and the dynamics of plant communities. Undergradute Thesis. University of Oxford.	24	2011	Nigella damascena	Ranunculaceae	herb	annual	Lamiaceae spp	Lamiaceae	herb	NA	Greenhouse	W	IA	Above biomass	360	3	native	temperate	10	10	0.27834	0.30295	0.131928	0.0489198	248.367	270
215	Mehrabi, Z. 2011. Close relatives don't make bad nieghbours: plant soil feedbacks and the dynamics of plant communities. Undergradute Thesis. University of Oxford.	24	2011	Nigella damascena	Ranunculaceae	herb	annual	Asteraceae spp	Asteraceae	herb	NA	Greenhouse	W	IA	Above biomass	360	3	native	temperate	10	10	0.27834	0.3788	0.131928	0.189828	248.367	270
216	Mehrabi, Z. 2011. Close relatives don't make bad nieghbours: plant soil feedbacks and the dynamics of plant communities. Undergradute Thesis. University of Oxford.	24	2011	Nigella damascena	Ranunculaceae	herb	annual	Solanaceae spp	Solanaceae	herb	NA	Greenhouse	W	IA	Above biomass	360	3	native	temperate	10	10	0.27834	0.27469	0.131928	0.062454	248.367	270
217	Mehrabi, Z. 2011. Close relatives don't make bad nieghbours: plant soil feedbacks and the dynamics of plant communities. Undergradute Thesis. University of Oxford.	24	2011	Nigella damascena	Ranunculaceae	herb	annual	Poaceae spp	Poaceae	grass	NA	Greenhouse	W	IA	Above biomass	360	3	native	temperate	10	10	0.27834	0.22643	0.131928	0.0524652	254	478.786
218	Mehrabi, Z. 2011. Close relatives don't make bad nieghbours: plant soil feedbacks and the dynamics of plant communities. Undergradute Thesis. University of Oxford.	24	2011	Triticum aestivum	Poaceae	grass	annual	Lamiaceae spp	Lamiaceae	herb	NA	Greenhouse	W	IA	Above biomass	360	3	native	temperate	10	10	0.16322	0.19118	0.0227312	0.02175	254	478.786
219	Mehrabi, Z. 2011. Close relatives don't make bad nieghbours: plant soil feedbacks and the dynamics of plant communities. Undergradute Thesis. University of Oxford.	24	2011	Triticum aestivum	Poaceae	grass	annual	Asteraceae spp	Asteraceae	herb	NA	Greenhouse	W	IA	Above biomass	360	3	native	temperate	10	10	0.16322	0.23219	0.0227312	0.0414718	254	478.786
220	Mehrabi, Z. 2011. Close relatives don't make bad nieghbours: plant soil feedbacks and the dynamics of plant communities. Undergradute Thesis. University of Oxford.	24	2011	Triticum aestivum	Poaceae	grass	annual	Ranunculaceae spp	Ranunculaceae	herb	NA	Greenhouse	W	IA	Above biomass	360	3	native	temperate	10	10	0.16322	0.20471	0.0227312	0.0293893	254	478.786
221	Mehrabi, Z. 2011. Close relatives don't make bad nieghbours: plant soil feedbacks and the dynamics of plant communities. Undergradute Thesis. University of Oxford.	24	2011	Triticum aestivum	Poaceae	grass	annual	Solanaceae spp	Solanaceae	herb	NA	Greenhouse	W	IA	Above biomass	360	3	native	temperate	10	10	0.16322	0.20512	0.0227312	0.0355208	254	478.786
222	Fitzsimons, M. S. & Miller, R. M. The importance of soil microorganisms for maintaining diverse plant communities in tallgrass prairie. Am. J. Bot. 97, 1937Ð43 (2010).	25	2010	Andropogon gerardii	Poaceae	grass	perennial	Sorghastrum nutans	Poaceae	grass	perennial	Greenhouse	W	A	Total biomass	6	4	native	temperate	12	12	2.56331	2.80387	0.275113	0.265224	8.64329	10.4973
223	Fitzsimons, M. S. & Miller, R. M. The importance of soil microorganisms for maintaining diverse plant communities in tallgrass prairie. Am. J. Bot. 97, 1937Ð43 (2010).	25	2010	Andropogon gerardii	Poaceae	grass	perennial	Ratibida pinnata	Asteraceae	herb	perennial	Greenhouse	W	A	Total biomass	6	4	native	temperate	12	12	2.56331	2.45134	0.275113	0.266029	254	478.786
224	Fitzsimons, M. S. & Miller, R. M. The importance of soil microorganisms for maintaining diverse plant communities in tallgrass prairie. Am. J. Bot. 97, 1937Ð43 (2010).	25	2010	Andropogon gerardii	Poaceae	grass	perennial	Rudbeckia hirta	Asteraceae	herb	perennial	Greenhouse	W	A	Total biomass	6	4	native	temperate	12	12	2.56331	2.41974	0.275113	0.265155	254	478.786
225	Fitzsimons, M. S. & Miller, R. M. The importance of soil microorganisms for maintaining diverse plant communities in tallgrass prairie. Am. J. Bot. 97, 1937Ð43 (2010).	25	2010	Andropogon gerardii	Poaceae	grass	perennial	Asclepias tuberosa	Apocynaceae	herb	perennial	Greenhouse	W	A	Total biomass	6	4	native	temperate	12	12	2.56331	2.5019	0.275113	0.267645	254	478.786
226	Fitzsimons, M. S. & Miller, R. M. The importance of soil microorganisms for maintaining diverse plant communities in tallgrass prairie. Am. J. Bot. 97, 1937Ð43 (2010).	25	2010	Sorghastrum nutans	Poaceae	grass	perennial	Andropogon gerardii	Poaceae	grass	perennial	Greenhouse	W	A	Total biomass	6	4	native	temperate	12	12	2.7389	2.6485	0.288983	0.267507	8.64329	10.4973
227	Fitzsimons, M. S. & Miller, R. M. The importance of soil microorganisms for maintaining diverse plant communities in tallgrass prairie. Am. J. Bot. 97, 1937Ð43 (2010).	25	2010	Sorghastrum nutans	Poaceae	grass	perennial	Ratibida pinnata	Asteraceae	herb	perennial	Greenhouse	W	A	Total biomass	6	4	native	temperate	12	12	2.7389	2.69022	0.288983	0.284368	254	478.786
228	Fitzsimons, M. S. & Miller, R. M. The importance of soil microorganisms for maintaining diverse plant communities in tallgrass prairie. Am. J. Bot. 97, 1937Ð43 (2010).	25	2010	Sorghastrum nutans	Poaceae	grass	perennial	Rudbeckia hirta	Asteraceae	herb	perennial	Greenhouse	W	A	Total biomass	6	4	native	temperate	12	12	2.7389	2.7959	0.288983	0.287974	254	478.786
229	Fitzsimons, M. S. & Miller, R. M. The importance of soil microorganisms for maintaining diverse plant communities in tallgrass prairie. Am. J. Bot. 97, 1937Ð43 (2010).	25	2010	Sorghastrum nutans	Poaceae	grass	perennial	Asclepias tuberosa	Apocynaceae	herb	perennial	Greenhouse	W	A	Total biomass	6	4	native	temperate	12	12	2.7389	2.48208	0.288983	0.266117	254	478.786
230	Fitzsimons, M. S. & Miller, R. M. The importance of soil microorganisms for maintaining diverse plant communities in tallgrass prairie. Am. J. Bot. 97, 1937Ð43 (2010).	25	2010	Ratibida pinnata	Asteraceae	herb	perennial	Andropogon gerardii	Poaceae	grass	perennial	Greenhouse	W	A	Total biomass	6	4	native	temperate	12	12	2.45531	2.78934	0.265394	0.286355	254	478.786
231	Fitzsimons, M. S. & Miller, R. M. The importance of soil microorganisms for maintaining diverse plant communities in tallgrass prairie. Am. J. Bot. 97, 1937Ð43 (2010).	25	2010	Ratibida pinnata	Asteraceae	herb	perennial	Sorghastrum nutans	Poaceae	grass	perennial	Greenhouse	W	A	Total biomass	6	4	native	temperate	12	12	2.45531	2.80219	0.265394	0.265369	254	478.786
232	Fitzsimons, M. S. & Miller, R. M. The importance of soil microorganisms for maintaining diverse plant communities in tallgrass prairie. Am. J. Bot. 97, 1937Ð43 (2010).	25	2010	Ratibida pinnata	Asteraceae	herb	perennial	Rudbeckia hirta	Asteraceae	herb	perennial	Greenhouse	W	A	Total biomass	6	4	native	temperate	12	12	2.45531	2.62194	0.265394	0.286976	11.4433	10.3613
233	Fitzsimons, M. S. & Miller, R. M. The importance of soil microorganisms for maintaining diverse plant communities in tallgrass prairie. Am. J. Bot. 97, 1937Ð43 (2010).	25	2010	Ratibida pinnata	Asteraceae	herb	perennial	Asclepias tuberosa	Apocynaceae	herb	perennial	Greenhouse	W	A	Total biomass	6	4	native	temperate	12	12	2.45531	2.51427	0.265394	0.265038	223.136	205.289
234	Fitzsimons, M. S. & Miller, R. M. The importance of soil microorganisms for maintaining diverse plant communities in tallgrass prairie. Am. J. Bot. 97, 1937Ð43 (2010).	25	2010	Rudbeckia hirta	Asteraceae	herb	perennial	Andropogon gerardii	Poaceae	grass	perennial	Greenhouse	W	A	Total biomass	6	4	native	temperate	12	12	2.58344	2.93927	0.265047	0.286202	254	478.786
235	Fitzsimons, M. S. & Miller, R. M. The importance of soil microorganisms for maintaining diverse plant communities in tallgrass prairie. Am. J. Bot. 97, 1937Ð43 (2010).	25	2010	Rudbeckia hirta	Asteraceae	herb	perennial	Sorghastrum nutans	Poaceae	grass	perennial	Greenhouse	W	A	Total biomass	6	4	native	temperate	12	12	2.58344	2.92347	0.265047	0.275079	254	478.786
236	Fitzsimons, M. S. & Miller, R. M. The importance of soil microorganisms for maintaining diverse plant communities in tallgrass prairie. Am. J. Bot. 97, 1937Ð43 (2010).	25	2010	Rudbeckia hirta	Asteraceae	herb	perennial	Ratibida pinnata	Asteraceae	herb	perennial	Greenhouse	W	A	Total biomass	6	4	native	temperate	12	12	2.58344	2.56503	0.265047	0.275215	11.4433	10.3613
237	Fitzsimons, M. S. & Miller, R. M. The importance of soil microorganisms for maintaining diverse plant communities in tallgrass prairie. Am. J. Bot. 97, 1937Ð43 (2010).	25	2010	Rudbeckia hirta	Asteraceae	herb	perennial	Asclepias tuberosa	Apocynaceae	herb	perennial	Greenhouse	W	A	Total biomass	6	4	native	temperate	12	12	2.58344	2.59418	0.265047	0.267429	223.136	205.289
238	Fitzsimons, M. S. & Miller, R. M. The importance of soil microorganisms for maintaining diverse plant communities in tallgrass prairie. Am. J. Bot. 97, 1937Ð43 (2010).	25	2010	Asclepias tuberosa	Apocynaceae	herb	perennial	Andropogon gerardii	Poaceae	grass	perennial	Greenhouse	W	A	Total biomass	6	4	native	temperate	12	12	2.49281	2.71985	0.270183	0.276723	254	478.786
239	Fitzsimons, M. S. & Miller, R. M. The importance of soil microorganisms for maintaining diverse plant communities in tallgrass prairie. Am. J. Bot. 97, 1937Ð43 (2010).	25	2010	Asclepias tuberosa	Apocynaceae	herb	perennial	Sorghastrum nutans	Poaceae	grass	perennial	Greenhouse	W	A	Total biomass	6	4	native	temperate	12	12	2.49281	2.7817	0.270183	0.265317	254	478.786
240	Fitzsimons, M. S. & Miller, R. M. The importance of soil microorganisms for maintaining diverse plant communities in tallgrass prairie. Am. J. Bot. 97, 1937Ð43 (2010).	25	2010	Asclepias tuberosa	Apocynaceae	herb	perennial	Ratibida pinnata	Asteraceae	herb	perennial	Greenhouse	W	A	Total biomass	6	4	native	temperate	12	12	2.49281	2.56849	0.270183	0.265011	223.136	205.289
241	Fitzsimons, M. S. & Miller, R. M. The importance of soil microorganisms for maintaining diverse plant communities in tallgrass prairie. Am. J. Bot. 97, 1937Ð43 (2010).	25	2010	Asclepias tuberosa	Apocynaceae	herb	perennial	Rudbeckia hirta	Asteraceae	herb	perennial	Greenhouse	W	A	Total biomass	6	4	native	temperate	12	12	2.49281	2.5842	0.270183	0.265722	223.136	205.289
242	Petermann, J., Fergus, A., Turnbull, L. & Schmid, B. Janzen-Connell effects are widespread and strong enough to maintain diversity in grasslands. Ecology 89, 2399Ð2406 (2008).	26	2008	Arctium tomentosum	Asteraceae	herb	biennial	Bromus sterilis	Poaceae	grass	annual	Greenhouse	I	IA	Above biomass	Field soil	2	native	temperate	5	5	0.11	0.150667	0.0149332	0.0180093	254	478.786
243	Petermann, J., Fergus, A., Turnbull, L. & Schmid, B. Janzen-Connell effects are widespread and strong enough to maintain diversity in grasslands. Ecology 89, 2399Ð2406 (2008).	26	2008	Arctium tomentosum	Asteraceae	herb	biennial	Trifolium campestre	Fabaceae	herb	biennial	Greenhouse	I	IA	Above biomass	Field soil	2	native	temperate	5	5	0.11	0.159	0.0149332	0.00608276	240.79	233.38
244	Petermann, J., Fergus, A., Turnbull, L. & Schmid, B. Janzen-Connell effects are widespread and strong enough to maintain diversity in grasslands. Ecology 89, 2399Ð2406 (2008).	26	2008	Arrhenatherum elatius	Poaceae	grass	perennial	Plantago lanceolata	Plantaginaceae	herb	perennial	Greenhouse	I	IA	Above biomass	Field soil	2	native	temperate	5	5	0.150667	0.138333	0.0665307	0.0560922	254	478.786
245	Petermann, J., Fergus, A., Turnbull, L. & Schmid, B. Janzen-Connell effects are widespread and strong enough to maintain diversity in grasslands. Ecology 89, 2399Ð2406 (2008).	26	2008	Arrhenatherum elatius	Poaceae	grass	perennial	Medicago lupulina	Fabaceae	herb	perennial	Greenhouse	I	IA	Above biomass	Field soil	2	native	temperate	5	5	0.150667	0.172333	0.0665307	0.104352	254	478.786
246	Petermann, J., Fergus, A., Turnbull, L. & Schmid, B. Janzen-Connell effects are widespread and strong enough to maintain diversity in grasslands. Ecology 89, 2399Ð2406 (2008).	26	2008	Berteroa incana	Brassicaceae	herb	biennial	Echinochloa crus-galli	Poaceae	grass	annual	Greenhouse	I	IA	Above biomass	Field soil	2	native	temperate	5	5	0.17	0.176	0.0886115	0.0260576	254	478.786
247	Petermann, J., Fergus, A., Turnbull, L. & Schmid, B. Janzen-Connell effects are widespread and strong enough to maintain diversity in grasslands. Ecology 89, 2399Ð2406 (2008).	26	2008	Berteroa incana	Brassicaceae	herb	biennial	Melilotus albus	Fabaceae	herb	annual	Greenhouse	I	IA	Above biomass	Field soil	2	native	temperate	5	5	0.17	0.263	0.0886115	0.135011	236	224.095
248	Petermann, J., Fergus, A., Turnbull, L. & Schmid, B. Janzen-Connell effects are widespread and strong enough to maintain diversity in grasslands. Ecology 89, 2399Ð2406 (2008).	26	2008	Bromus sterilis	Poaceae	grass	annual	Arctium tomentosum	Asteraceae	herb	biennial	Greenhouse	I	IA	Above biomass	Field soil	2	native	temperate	5	5	0.202333	0.152667	0.00832666	0.0414045	254	478.786
249	Petermann, J., Fergus, A., Turnbull, L. & Schmid, B. Janzen-Connell effects are widespread and strong enough to maintain diversity in grasslands. Ecology 89, 2399Ð2406 (2008).	26	2008	Bromus sterilis	Poaceae	grass	annual	Trifolium campestre	Fabaceae	herb	biennial	Greenhouse	I	IA	Above biomass	Field soil	2	native	temperate	5	5	0.202333	0.225667	0.00832666	0.0553655	254	478.786
250	Petermann, J., Fergus, A., Turnbull, L. & Schmid, B. Janzen-Connell effects are widespread and strong enough to maintain diversity in grasslands. Ecology 89, 2399Ð2406 (2008).	26	2008	Centaurea jacea	Asteraceae	herb	perennial	Holcus lanatus	Poaceae	grass	perennial	Greenhouse	I	IA	Above biomass	Field soil	2	native	temperate	5	5	0.138	0.149333	0.0433128	0.0319739	254	478.786
251	Petermann, J., Fergus, A., Turnbull, L. & Schmid, B. Janzen-Connell effects are widespread and strong enough to maintain diversity in grasslands. Ecology 89, 2399Ð2406 (2008).	26	2008	Centaurea jacea	Asteraceae	herb	perennial	Trifolium pratense	Fabaceae	herb	perennial	Greenhouse	I	IA	Above biomass	Field soil	2	native	temperate	5	5	0.138	0.151333	0.0433128	0.0355575	240.79	233.38
252	Petermann, J., Fergus, A., Turnbull, L. & Schmid, B. Janzen-Connell effects are widespread and strong enough to maintain diversity in grasslands. Ecology 89, 2399Ð2406 (2008).	26	2008	Dactylis glomerata	Poaceae	grass	perennial	Galium mollugo	Rubiaceae	herb	perennial	Greenhouse	I	IA	Above biomass	Field soil	2	native	temperate	5	5	0.249667	0.171667	0.0344287	0.0430387	254	478.786
253	Petermann, J., Fergus, A., Turnbull, L. & Schmid, B. Janzen-Connell effects are widespread and strong enough to maintain diversity in grasslands. Ecology 89, 2399Ð2406 (2008).	26	2008	Dactylis glomerata	Poaceae	grass	perennial	Trifolium repens	Fabaceae	herb	perennial	Greenhouse	I	IA	Above biomass	Field soil	2	native	temperate	5	5	0.249667	0.261667	0.0344287	0.126477	254	478.786
254	Petermann, J., Fergus, A., Turnbull, L. & Schmid, B. Janzen-Connell effects are widespread and strong enough to maintain diversity in grasslands. Ecology 89, 2399Ð2406 (2008).	26	2008	Echinochloa crus-galli	Poaceae	grass	annual	Berteroa incana	Brassicaceae	herb	biennial	Greenhouse	I	IA	Above biomass	Field soil	2	native	temperate	5	5	0.147	0.194333	0.10499	0.114631	254	478.786
255	Petermann, J., Fergus, A., Turnbull, L. & Schmid, B. Janzen-Connell effects are widespread and strong enough to maintain diversity in grasslands. Ecology 89, 2399Ð2406 (2008).	26	2008	Echinochloa crus-galli	Poaceae	grass	annual	Melilotus albus	Fabaceae	herb	annual	Greenhouse	I	IA	Above biomass	Field soil	2	native	temperate	5	5	0.147	0.255667	0.10499	0.104639	254	478.786
256	Petermann, J., Fergus, A., Turnbull, L. & Schmid, B. Janzen-Connell effects are widespread and strong enough to maintain diversity in grasslands. Ecology 89, 2399Ð2406 (2008).	26	2008	Festuca rubra	Poaceae	grass	perennial	Leucanthemum vulgare	Asteraceae	herb	perennial	Greenhouse	I	IA	Above biomass	Field soil	2	native	temperate	5	5	0.119333	0.131	0.0775715	0.0135277	254	478.786
257	Petermann, J., Fergus, A., Turnbull, L. & Schmid, B. Janzen-Connell effects are widespread and strong enough to maintain diversity in grasslands. Ecology 89, 2399Ð2406 (2008).	26	2008	Festuca rubra	Poaceae	grass	perennial	Vicia cracca	Fabaceae	herb	perennial	Greenhouse	I	IA	Above biomass	Field soil	2	native	temperate	5	5	0.119333	0.192	0.0775715	0.0336452	254	478.786
258	Petermann, J., Fergus, A., Turnbull, L. & Schmid, B. Janzen-Connell effects are widespread and strong enough to maintain diversity in grasslands. Ecology 89, 2399Ð2406 (2008).	26	2008	Galium mollugo	Rubiaceae	herb	perennial	Dactylis glomerata	Poaceae	grass	perennial	Greenhouse	I	IA	Above biomass	Field soil	2	native	temperate	5	5	0.198667	0.232333	0.0463069	0.0371663	254	478.786
259	Petermann, J., Fergus, A., Turnbull, L. & Schmid, B. Janzen-Connell effects are widespread and strong enough to maintain diversity in grasslands. Ecology 89, 2399Ð2406 (2008).	26	2008	Galium mollugo	Rubiaceae	herb	perennial	Trifolium repens	Fabaceae	herb	perennial	Greenhouse	I	IA	Above biomass	Field soil	2	native	temperate	5	5	0.198667	0.177	0.0463069	0.071631	240.79	233.38
260	Petermann, J., Fergus, A., Turnbull, L. & Schmid, B. Janzen-Connell effects are widespread and strong enough to maintain diversity in grasslands. Ecology 89, 2399Ð2406 (2008).	26	2008	Holcus lanatus	Poaceae	grass	perennial	Centaurea jacea	Asteraceae	herb	perennial	Greenhouse	I	IA	Above biomass	Field soil	2	native	temperate	5	5	0.148333	0.145	0.0213854	0.0395095	254	478.786
261	Petermann, J., Fergus, A., Turnbull, L. & Schmid, B. Janzen-Connell effects are widespread and strong enough to maintain diversity in grasslands. Ecology 89, 2399Ð2406 (2008).	26	2008	Holcus lanatus	Poaceae	grass	perennial	Trifolium pratense	Fabaceae	herb	perennial	Greenhouse	I	IA	Above biomass	Field soil	2	native	temperate	5	5	0.148333	0.166667	0.0213854	0.0202567	254	478.786
262	Petermann, J., Fergus, A., Turnbull, L. & Schmid, B. Janzen-Connell effects are widespread and strong enough to maintain diversity in grasslands. Ecology 89, 2399Ð2406 (2008).	26	2008	Hordeum murinum	Poaceae	grass	annual	Tanacetum vulgare	Asteraceae	herb	perennial	Greenhouse	I	IA	Above biomass	Field soil	2	native	temperate	5	5	0.0793333	0.161667	0.0321455	0.0416693	254	478.786
263	Petermann, J., Fergus, A., Turnbull, L. & Schmid, B. Janzen-Connell effects are widespread and strong enough to maintain diversity in grasslands. Ecology 89, 2399Ð2406 (2008).	26	2008	Hordeum murinum	Poaceae	grass	annual	Vicia villosa	Fabaceae	herb	annual	Greenhouse	I	IA	Above biomass	Field soil	2	native	temperate	5	5	0.0793333	0.204667	0.0321455	0.0375411	254	478.786
264	Petermann, J., Fergus, A., Turnbull, L. & Schmid, B. Janzen-Connell effects are widespread and strong enough to maintain diversity in grasslands. Ecology 89, 2399Ð2406 (2008).	26	2008	Lepidium campestre	Brassicaceae	herb	annual	Panicum capillare	Poaceae	grass	annual	Greenhouse	I	IA	Above biomass	Field soil	2	native	temperate	5	5	0.121333	0.098	0.0861936	0.115858	254	478.786
265	Petermann, J., Fergus, A., Turnbull, L. & Schmid, B. Janzen-Connell effects are widespread and strong enough to maintain diversity in grasslands. Ecology 89, 2399Ð2406 (2008).	26	2008	Lepidium campestre	Brassicaceae	herb	annual	Trifolium incarnatum	Fabaceae	herb	annual	Greenhouse	I	IA	Above biomass	Field soil	2	native	temperate	5	5	0.121333	0.196667	0.0861936	0.0597188	236	224.095
266	Petermann, J., Fergus, A., Turnbull, L. & Schmid, B. Janzen-Connell effects are widespread and strong enough to maintain diversity in grasslands. Ecology 89, 2399Ð2406 (2008).	26	2008	Leucanthemum vulgare	Asteraceae	herb	perennial	Festuca rubra	Poaceae	grass	perennial	Greenhouse	I	IA	Above biomass	Field soil	2	native	temperate	5	5	0.146	0.0893333	0.0115326	0.0172143	254	478.786
267	Petermann, J., Fergus, A., Turnbull, L. & Schmid, B. Janzen-Connell effects are widespread and strong enough to maintain diversity in grasslands. Ecology 89, 2399Ð2406 (2008).	26	2008	Leucanthemum vulgare	Asteraceae	herb	perennial	Vicia cracca	Fabaceae	herb	perennial	Greenhouse	I	IA	Above biomass	Field soil	2	native	temperate	5	5	0.146	0.229333	0.0115326	0.12885	240.79	233.38
268	Petermann, J., Fergus, A., Turnbull, L. & Schmid, B. Janzen-Connell effects are widespread and strong enough to maintain diversity in grasslands. Ecology 89, 2399Ð2406 (2008).	26	2008	Medicago lupulina	Fabaceae	herb	perennial	Arrhenatherum elatius	Poaceae	grass	perennial	Greenhouse	I	IA	Above biomass	Field soil	2	native	temperate	5	5	0.884333	0.672	0.131933	0.515202	254	478.786
269	Petermann, J., Fergus, A., Turnbull, L. & Schmid, B. Janzen-Connell effects are widespread and strong enough to maintain diversity in grasslands. Ecology 89, 2399Ð2406 (2008).	26	2008	Medicago lupulina	Fabaceae	herb	perennial	Plantago lanceolata	Plantaginaceae	herb	perennial	Greenhouse	I	IA	Above biomass	Field soil	2	native	temperate	5	5	0.884333	0.826333	0.131933	0.233476	240.79	233.38
270	Petermann, J., Fergus, A., Turnbull, L. & Schmid, B. Janzen-Connell effects are widespread and strong enough to maintain diversity in grasslands. Ecology 89, 2399Ð2406 (2008).	26	2008	Melilotus albus	Fabaceae	herb	annual	Berteroa incana	Brassicaceae	herb	biennial	Greenhouse	I	IA	Above biomass	Field soil	2	native	temperate	5	5	0.715667	0.523667	0.205578	0.100709	236	224.095
271	Petermann, J., Fergus, A., Turnbull, L. & Schmid, B. Janzen-Connell effects are widespread and strong enough to maintain diversity in grasslands. Ecology 89, 2399Ð2406 (2008).	26	2008	Melilotus albus	Fabaceae	herb	annual	Echinochloa crus-galli	Poaceae	grass	annual	Greenhouse	I	IA	Above biomass	Field soil	2	native	temperate	5	5	0.715667	0.612	0.205578	0.0962341	254	478.786
272	Petermann, J., Fergus, A., Turnbull, L. & Schmid, B. Janzen-Connell effects are widespread and strong enough to maintain diversity in grasslands. Ecology 89, 2399Ð2406 (2008).	26	2008	Panicum capillare	Poaceae	grass	annual	Lepidium campestre	Brassicaceae	herb	annual	Greenhouse	I	IA	Above biomass	Field soil	2	native	temperate	5	5	0.228667	0.197333	0.213294	0.0496017	254	478.786
273	Petermann, J., Fergus, A., Turnbull, L. & Schmid, B. Janzen-Connell effects are widespread and strong enough to maintain diversity in grasslands. Ecology 89, 2399Ð2406 (2008).	26	2008	Panicum capillare	Poaceae	grass	annual	Trifolium incarnatum	Fabaceae	herb	annual	Greenhouse	I	IA	Above biomass	Field soil	2	native	temperate	5	5	0.228667	0.215667	0.213294	0.0952383	254	478.786
274	Petermann, J., Fergus, A., Turnbull, L. & Schmid, B. Janzen-Connell effects are widespread and strong enough to maintain diversity in grasslands. Ecology 89, 2399Ð2406 (2008).	26	2008	Plantago lanceolata	Plantaginaceae	herb	perennial	Arrhenatherum elatius	Poaceae	grass	perennial	Greenhouse	I	IA	Above biomass	Field soil	2	native	temperate	5	5	0.171333	0.123333	0.0376475	0.0395264	254	478.786
275	Petermann, J., Fergus, A., Turnbull, L. & Schmid, B. Janzen-Connell effects are widespread and strong enough to maintain diversity in grasslands. Ecology 89, 2399Ð2406 (2008).	26	2008	Plantago lanceolata	Plantaginaceae	herb	perennial	Medicago lupulina	Fabaceae	herb	perennial	Greenhouse	I	IA	Above biomass	Field soil	2	native	temperate	5	5	0.171333	0.251667	0.0376475	0.0374477	240.79	233.38
276	Petermann, J., Fergus, A., Turnbull, L. & Schmid, B. Janzen-Connell effects are widespread and strong enough to maintain diversity in grasslands. Ecology 89, 2399Ð2406 (2008).	26	2008	Tanacetum vulgare	Asteraceae	herb	perennial	Hordeum murinum	Poaceae	grass	annual	Greenhouse	I	IA	Above biomass	Field soil	2	native	temperate	5	5	0.138	0.159667	0.0862786	0.0673003	254	478.786
277	Petermann, J., Fergus, A., Turnbull, L. & Schmid, B. Janzen-Connell effects are widespread and strong enough to maintain diversity in grasslands. Ecology 89, 2399Ð2406 (2008).	26	2008	Tanacetum vulgare	Asteraceae	herb	perennial	Vicia villosa	Fabaceae	herb	annual	Greenhouse	I	IA	Above biomass	Field soil	2	native	temperate	5	5	0.138	0.092	0.0862786	0.0828312	240.79	233.38
278	Petermann, J., Fergus, A., Turnbull, L. & Schmid, B. Janzen-Connell effects are widespread and strong enough to maintain diversity in grasslands. Ecology 89, 2399Ð2406 (2008).	26	2008	Trifolium campestre	Fabaceae	herb	biennial	Arctium tomentosum	Asteraceae	herb	biennial	Greenhouse	I	IA	Above biomass	Field soil	2	native	temperate	5	5	0.503667	0.479333	0.0352326	0.103055	240.79	233.38
279	Petermann, J., Fergus, A., Turnbull, L. & Schmid, B. Janzen-Connell effects are widespread and strong enough to maintain diversity in grasslands. Ecology 89, 2399Ð2406 (2008).	26	2008	Trifolium campestre	Fabaceae	herb	biennial	Bromus sterilis	Poaceae	grass	annual	Greenhouse	I	IA	Above biomass	Field soil	2	native	temperate	5	5	0.503667	0.732333	0.0352326	0.100047	254	478.786
280	Petermann, J., Fergus, A., Turnbull, L. & Schmid, B. Janzen-Connell effects are widespread and strong enough to maintain diversity in grasslands. Ecology 89, 2399Ð2406 (2008).	26	2008	Trifolium incarnatum	Fabaceae	herb	annual	Lepidium campestre	Brassicaceae	herb	annual	Greenhouse	I	IA	Above biomass	Field soil	2	native	temperate	5	5	0.349667	0.324	0.345361	0.117936	236	224.095
281	Petermann, J., Fergus, A., Turnbull, L. & Schmid, B. Janzen-Connell effects are widespread and strong enough to maintain diversity in grasslands. Ecology 89, 2399Ð2406 (2008).	26	2008	Trifolium incarnatum	Fabaceae	herb	annual	Panicum capillare	Poaceae	grass	annual	Greenhouse	I	IA	Above biomass	Field soil	2	native	temperate	5	5	0.349667	0.280333	0.345361	0.154846	254	478.786
282	Petermann, J., Fergus, A., Turnbull, L. & Schmid, B. Janzen-Connell effects are widespread and strong enough to maintain diversity in grasslands. Ecology 89, 2399Ð2406 (2008).	26	2008	Trifolium pratense	Fabaceae	herb	perennial	Centaurea jacea	Asteraceae	herb	perennial	Greenhouse	I	IA	Above biomass	Field soil	2	native	temperate	5	5	0.538333	0.896	0.0814023	0.0982395	240.79	233.38
283	Petermann, J., Fergus, A., Turnbull, L. & Schmid, B. Janzen-Connell effects are widespread and strong enough to maintain diversity in grasslands. Ecology 89, 2399Ð2406 (2008).	26	2008	Trifolium pratense	Fabaceae	herb	perennial	Holcus lanatus	Poaceae	grass	perennial	Greenhouse	I	IA	Above biomass	Field soil	2	native	temperate	5	5	0.538333	0.622	0.0814023	0.149963	254	478.786
284	Petermann, J., Fergus, A., Turnbull, L. & Schmid, B. Janzen-Connell effects are widespread and strong enough to maintain diversity in grasslands. Ecology 89, 2399Ð2406 (2008).	26	2008	Trifolium repens	Fabaceae	herb	perennial	Galium mollugo	Rubiaceae	herb	perennial	Greenhouse	I	IA	Above biomass	Field soil	2	native	temperate	5	5	0.876667	1.093	0.313843	0.215849	240.79	233.38
285	Petermann, J., Fergus, A., Turnbull, L. & Schmid, B. Janzen-Connell effects are widespread and strong enough to maintain diversity in grasslands. Ecology 89, 2399Ð2406 (2008).	26	2008	Trifolium repens	Fabaceae	herb	perennial	Dactylis glomerata	Poaceae	grass	perennial	Greenhouse	I	IA	Above biomass	Field soil	2	native	temperate	5	5	0.876667	0.859333	0.313843	0.17906	254	478.786
286	Petermann, J., Fergus, A., Turnbull, L. & Schmid, B. Janzen-Connell effects are widespread and strong enough to maintain diversity in grasslands. Ecology 89, 2399Ð2406 (2008).	26	2008	Vicia cracca	Fabaceae	herb	perennial	Leucanthemum vulgare	Asteraceae	herb	perennial	Greenhouse	I	IA	Above biomass	Field soil	2	native	temperate	5	5	0.449	0.560667	0.189613	0.132213	240.79	233.38
287	Petermann, J., Fergus, A., Turnbull, L. & Schmid, B. Janzen-Connell effects are widespread and strong enough to maintain diversity in grasslands. Ecology 89, 2399Ð2406 (2008).	26	2008	Vicia cracca	Fabaceae	herb	perennial	Festuca rubra	Poaceae	grass	perennial	Greenhouse	I	IA	Above biomass	Field soil	2	native	temperate	5	5	0.449	0.433333	0.189613	0.149507	254	478.786
288	Petermann, J., Fergus, A., Turnbull, L. & Schmid, B. Janzen-Connell effects are widespread and strong enough to maintain diversity in grasslands. Ecology 89, 2399Ð2406 (2008).	26	2008	Vicia villosa	Fabaceae	herb	annual	Tanacetum vulgare	Asteraceae	herb	perennial	Greenhouse	I	IA	Above biomass	Field soil	2	native	temperate	5	5	0.899667	0.905333	0.351206	0.311731	240.79	233.38
289	Petermann, J., Fergus, A., Turnbull, L. & Schmid, B. Janzen-Connell effects are widespread and strong enough to maintain diversity in grasslands. Ecology 89, 2399Ð2406 (2008).	26	2008	Vicia villosa	Fabaceae	herb	annual	Hordeum murinum	Poaceae	grass	annual	Greenhouse	I	IA	Above biomass	Field soil	2	native	temperate	5	5	0.899667	0.882	0.351206	0.198371	254	478.786
290	McCarthy-Neumann, S. & Kobe, R. K. Conspecific plant Ð soil feedbacks reduce survivorship and growth of tropical tree seedlings. J.Ecol. 98, 396Ð407 (2010).	27	2010	Apeiba membranacea	Malvaceae	tree	perennial	Colubrina spinosa	Rhamnaceae	tree	perennial	Greenhouse	I	IA	Total biomass	3	3	native	tropical	9	7	4.51111	5.4	1.593	1.75499	236	224.095
291	McCarthy-Neumann, S. & Kobe, R. K. Conspecific plant Ð soil feedbacks reduce survivorship and growth of tropical tree seedlings. J.Ecol. 98, 396Ð407 (2010).	27	2010	Apeiba membranacea	Malvaceae	tree	perennial	Iriartea deltoidea	Arecaceae	tree	perennial	Greenhouse	I	IA	Total biomass	3	3	native	tropical	9	7	4.51111	3.52857	1.593	0.631702	254	478.786
292	McCarthy-Neumann, S. & Kobe, R. K. Conspecific plant Ð soil feedbacks reduce survivorship and growth of tropical tree seedlings. J.Ecol. 98, 396Ð407 (2010).	27	2010	Apeiba membranacea	Malvaceae	tree	perennial	Pentaclethra macroloba	Fabaceae	tree	perennial	Greenhouse	I	IA	Total biomass	3	3	native	tropical	9	10	4.51111	4.1	1.593	1.24097	236	224.095
293	McCarthy-Neumann, S. & Kobe, R. K. Conspecific plant Ð soil feedbacks reduce survivorship and growth of tropical tree seedlings. J.Ecol. 98, 396Ð407 (2010).	27	2010	Apeiba membranacea	Malvaceae	tree	perennial	Prestoea decurrens	Arecaceae	tree	perennial	Greenhouse	I	IA	Total biomass	3	3	native	tropical	9	10	4.51111	4.52	1.593	1.03688	254	478.786
294	McCarthy-Neumann, S. & Kobe, R. K. Conspecific plant Ð soil feedbacks reduce survivorship and growth of tropical tree seedlings. J.Ecol. 98, 396Ð407 (2010).	27	2010	Apeiba membranacea	Malvaceae	tree	perennial	Virola koschnyi	Myristicaceae	tree	perennial	Greenhouse	I	IA	Total biomass	3	3	native	tropical	9	10	4.51111	4.96	1.593	0.994652	254	509.129
295	McCarthy-Neumann, S. & Kobe, R. K. Conspecific plant Ð soil feedbacks reduce survivorship and growth of tropical tree seedlings. J.Ecol. 98, 396Ð407 (2010).	27	2010	Colubrina spinosa	Rhamnaceae	tree	perennial	Apeiba membranacea	Malvaceae	tree	perennial	Greenhouse	I	IA	Total biomass	3	3	native	tropical	17	21	16.6588	16.2524	5.23128	3.56337	236	224.095
296	McCarthy-Neumann, S. & Kobe, R. K. Conspecific plant Ð soil feedbacks reduce survivorship and growth of tropical tree seedlings. J.Ecol. 98, 396Ð407 (2010).	27	2010	Colubrina spinosa	Rhamnaceae	tree	perennial	Iriartea deltoidea	Arecaceae	tree	perennial	Greenhouse	I	IA	Total biomass	3	3	native	tropical	17	12	16.6588	16.175	5.23128	3.16576	254	478.786
297	McCarthy-Neumann, S. & Kobe, R. K. Conspecific plant Ð soil feedbacks reduce survivorship and growth of tropical tree seedlings. J.Ecol. 98, 396Ð407 (2010).	27	2010	Colubrina spinosa	Rhamnaceae	tree	perennial	Pentaclethra macroloba	Fabaceae	tree	perennial	Greenhouse	I	IA	Total biomass	3	3	native	tropical	17	24	16.6588	16.8583	5.23128	3.70228	215.305	220.771
298	McCarthy-Neumann, S. & Kobe, R. K. Conspecific plant Ð soil feedbacks reduce survivorship and growth of tropical tree seedlings. J.Ecol. 98, 396Ð407 (2010).	27	2010	Colubrina spinosa	Rhamnaceae	tree	perennial	Prestoea decurrens	Arecaceae	tree	perennial	Greenhouse	I	IA	Total biomass	3	3	native	tropical	17	20	16.6588	17.49	5.23128	5.48883	254	478.786
299	McCarthy-Neumann, S. & Kobe, R. K. Conspecific plant Ð soil feedbacks reduce survivorship and growth of tropical tree seedlings. J.Ecol. 98, 396Ð407 (2010).	27	2010	Colubrina spinosa	Rhamnaceae	tree	perennial	Virola koschnyi	Myristicaceae	tree	perennial	Greenhouse	I	IA	Total biomass	3	3	native	tropical	17	25	16.6588	18.792	5.23128	2.84955	254	509.129
300	McCarthy-Neumann, S. & Kobe, R. K. Conspecific plant Ð soil feedbacks reduce survivorship and growth of tropical tree seedlings. J.Ecol. 98, 396Ð407 (2010).	27	2010	Iriartea deltoidea	Arecaceae	tree	perennial	Apeiba membranacea	Malvaceae	tree	perennial	Greenhouse	I	IA	Total biomass	3	3	native	tropical	19	15	187.258	193.867	85.3569	128.48	254	478.786
301	McCarthy-Neumann, S. & Kobe, R. K. Conspecific plant Ð soil feedbacks reduce survivorship and growth of tropical tree seedlings. J.Ecol. 98, 396Ð407 (2010).	27	2010	Iriartea deltoidea	Arecaceae	tree	perennial	Colubrina spinosa	Rhamnaceae	tree	perennial	Greenhouse	I	IA	Total biomass	3	3	native	tropical	19	7	187.258	158.143	85.3569	51.8184	254	478.786
302	McCarthy-Neumann, S. & Kobe, R. K. Conspecific plant Ð soil feedbacks reduce survivorship and growth of tropical tree seedlings. J.Ecol. 98, 396Ð407 (2010).	27	2010	Iriartea deltoidea	Arecaceae	tree	perennial	Pentaclethra macroloba	Fabaceae	tree	perennial	Greenhouse	I	IA	Total biomass	3	3	native	tropical	19	29	187.258	248.862	85.3569	79.7593	254	478.786
303	McCarthy-Neumann, S. & Kobe, R. K. Conspecific plant Ð soil feedbacks reduce survivorship and growth of tropical tree seedlings. J.Ecol. 98, 396Ð407 (2010).	27	2010	Iriartea deltoidea	Arecaceae	tree	perennial	Prestoea decurrens	Arecaceae	tree	perennial	Greenhouse	I	IA	Total biomass	3	3	native	tropical	19	29	187.258	195.414	85.3569	65.2055	42	27.048
304	McCarthy-Neumann, S. & Kobe, R. K. Conspecific plant Ð soil feedbacks reduce survivorship and growth of tropical tree seedlings. J.Ecol. 98, 396Ð407 (2010).	27	2010	Iriartea deltoidea	Arecaceae	tree	perennial	Virola koschnyi	Myristicaceae	tree	perennial	Greenhouse	I	IA	Total biomass	3	3	native	tropical	19	16	187.258	180.75	85.3569	61.5689	254	509.129
305	McCarthy-Neumann, S. & Kobe, R. K. Conspecific plant Ð soil feedbacks reduce survivorship and growth of tropical tree seedlings. J.Ecol. 98, 396Ð407 (2010).	27	2010	Pentaclethra macroloba	Fabaceae	tree	perennial	Apeiba membranacea	Malvaceae	tree	perennial	Greenhouse	I	IA	Total biomass	3	3	native	tropical	24	24	1588.87	2046.29	814.922	652.98	236	224.095
306	McCarthy-Neumann, S. & Kobe, R. K. Conspecific plant Ð soil feedbacks reduce survivorship and growth of tropical tree seedlings. J.Ecol. 98, 396Ð407 (2010).	27	2010	Pentaclethra macroloba	Fabaceae	tree	perennial	Colubrina spinosa	Rhamnaceae	tree	perennial	Greenhouse	I	IA	Total biomass	3	3	native	tropical	24	20	1588.87	1815.55	814.922	684.617	215.305	220.771
307	McCarthy-Neumann, S. & Kobe, R. K. Conspecific plant Ð soil feedbacks reduce survivorship and growth of tropical tree seedlings. J.Ecol. 98, 396Ð407 (2010).	27	2010	Pentaclethra macroloba	Fabaceae	tree	perennial	Iriartea deltoidea	Arecaceae	tree	perennial	Greenhouse	I	IA	Total biomass	3	3	native	tropical	24	20	1588.87	1987.83	814.922	720.995	254	478.786
308	McCarthy-Neumann, S. & Kobe, R. K. Conspecific plant Ð soil feedbacks reduce survivorship and growth of tropical tree seedlings. J.Ecol. 98, 396Ð407 (2010).	27	2010	Pentaclethra macroloba	Fabaceae	tree	perennial	Prestoea decurrens	Arecaceae	tree	perennial	Greenhouse	I	IA	Total biomass	3	3	native	tropical	24	24	1588.87	1918.74	814.922	535.854	254	478.786
309	McCarthy-Neumann, S. & Kobe, R. K. Conspecific plant Ð soil feedbacks reduce survivorship and growth of tropical tree seedlings. J.Ecol. 98, 396Ð407 (2010).	27	2010	Pentaclethra macroloba	Fabaceae	tree	perennial	Virola koschnyi	Myristicaceae	tree	perennial	Greenhouse	I	IA	Total biomass	3	3	native	tropical	24	26	1588.87	2196.96	814.922	658.511	254	509.129
310	McCarthy-Neumann, S. & Kobe, R. K. Conspecific plant Ð soil feedbacks reduce survivorship and growth of tropical tree seedlings. J.Ecol. 98, 396Ð407 (2010).	27	2010	Prestoea decurrens	Arecaceae	tree	perennial	Apeiba membranacea	Malvaceae	tree	perennial	Greenhouse	I	IA	Total biomass	3	3	native	tropical	24	23	70.5	67.6957	16.0705	14.8643	254	478.786
311	McCarthy-Neumann, S. & Kobe, R. K. Conspecific plant Ð soil feedbacks reduce survivorship and growth of tropical tree seedlings. J.Ecol. 98, 396Ð407 (2010).	27	2010	Prestoea decurrens	Arecaceae	tree	perennial	Colubrina spinosa	Rhamnaceae	tree	perennial	Greenhouse	I	IA	Total biomass	3	3	native	tropical	24	22	70.5	70	16.0705	8.8533	254	478.786
312	McCarthy-Neumann, S. & Kobe, R. K. Conspecific plant Ð soil feedbacks reduce survivorship and growth of tropical tree seedlings. J.Ecol. 98, 396Ð407 (2010).	27	2010	Prestoea decurrens	Arecaceae	tree	perennial	Iriartea deltoidea	Arecaceae	tree	perennial	Greenhouse	I	IA	Total biomass	3	3	native	tropical	24	23	70.5	68.4348	16.0705	17.8398	42	27.048
313	McCarthy-Neumann, S. & Kobe, R. K. Conspecific plant Ð soil feedbacks reduce survivorship and growth of tropical tree seedlings. J.Ecol. 98, 396Ð407 (2010).	27	2010	Prestoea decurrens	Arecaceae	tree	perennial	Pentaclethra macroloba	Fabaceae	tree	perennial	Greenhouse	I	IA	Total biomass	3	3	native	tropical	24	21	70.5	61.4286	16.0705	19.9087	254	478.786
314	McCarthy-Neumann, S. & Kobe, R. K. Conspecific plant Ð soil feedbacks reduce survivorship and growth of tropical tree seedlings. J.Ecol. 98, 396Ð407 (2010).	27	2010	Prestoea decurrens	Arecaceae	tree	perennial	Virola koschnyi	Myristicaceae	tree	perennial	Greenhouse	I	IA	Total biomass	3	3	native	tropical	24	26	70.5	76.1923	16.0705	18.3194	254	509.129
315	McCarthy-Neumann, S. & Kobe, R. K. Conspecific plant Ð soil feedbacks reduce survivorship and growth of tropical tree seedlings. J.Ecol. 98, 396Ð407 (2010).	27	2010	Virola koschnyi	Myristicaceae	tree	perennial	Apeiba membranacea	Malvaceae	tree	perennial	Greenhouse	I	IA	Total biomass	3	3	native	tropical	29	30	634.69	698.233	163.281	172.909	254	509.129
316	McCarthy-Neumann, S. & Kobe, R. K. Conspecific plant Ð soil feedbacks reduce survivorship and growth of tropical tree seedlings. J.Ecol. 98, 396Ð407 (2010).	27	2010	Virola koschnyi	Myristicaceae	tree	perennial	Colubrina spinosa	Rhamnaceae	tree	perennial	Greenhouse	I	IA	Total biomass	3	3	native	tropical	29	29	634.69	737.345	163.281	177.772	254	509.129
317	McCarthy-Neumann, S. & Kobe, R. K. Conspecific plant Ð soil feedbacks reduce survivorship and growth of tropical tree seedlings. J.Ecol. 98, 396Ð407 (2010).	27	2010	Virola koschnyi	Myristicaceae	tree	perennial	Iriartea deltoidea	Arecaceae	tree	perennial	Greenhouse	I	IA	Total biomass	3	3	native	tropical	29	29	634.69	758.31	163.281	169.607	254	509.129
318	McCarthy-Neumann, S. & Kobe, R. K. Conspecific plant Ð soil feedbacks reduce survivorship and growth of tropical tree seedlings. J.Ecol. 98, 396Ð407 (2010).	27	2010	Virola koschnyi	Myristicaceae	tree	perennial	Pentaclethra macroloba	Fabaceae	tree	perennial	Greenhouse	I	IA	Total biomass	3	3	native	tropical	29	28	634.69	711.5	163.281	185.759	254	509.129
319	McCarthy-Neumann, S. & Kobe, R. K. Conspecific plant Ð soil feedbacks reduce survivorship and growth of tropical tree seedlings. J.Ecol. 98, 396Ð407 (2010).	27	2010	Virola koschnyi	Myristicaceae	tree	perennial	Prestoea decurrens	Arecaceae	tree	perennial	Greenhouse	I	IA	Total biomass	3	3	native	tropical	29	28	634.69	769.429	163.281	302.878	254	509.129
320	McCarthy-Neumann, S. & Kobe, R. K. Conspecific and heterospecific plant-soil feedbacks influence survivorship and growth of temperate tree seedlings. J. Ecol. 98, 408Ð418 (2010).	28	2010	Acer rubrum	Aceraceae	tree	perennial	Fraxinus americana	Oleaceae	tree	perennial	Greenhouse	I	IA	Total biomass	3	3	native	temperate	51	53	0.0142	0.0137	0.00866052	0.00558473	240.79	233.38
321	McCarthy-Neumann, S. & Kobe, R. K. Conspecific and heterospecific plant-soil feedbacks influence survivorship and growth of temperate tree seedlings. J. Ecol. 98, 408Ð418 (2010).	28	2010	Acer rubrum	Aceraceae	tree	perennial	Quercus rubra	Fagaceae	tree	perennial	Greenhouse	I	IA	Total biomass	3	3	native	temperate	51	54	0.0142	0.0159	0.00866052	0.00759718	236	224.095
322	McCarthy-Neumann, S. & Kobe, R. K. Conspecific and heterospecific plant-soil feedbacks influence survivorship and growth of temperate tree seedlings. J. Ecol. 98, 408Ð418 (2010).	28	2010	Acer rubrum	Aceraceae	tree	perennial	Acer saccharum	Aceraceae	tree	perennial	Greenhouse	I	IA	Total biomass	3	3	native	temperate	51	53	0.0142	0.0163	0.00866052	0.00883225	140	18.1071
323	McCarthy-Neumann, S. & Kobe, R. K. Conspecific and heterospecific plant-soil feedbacks influence survivorship and growth of temperate tree seedlings. J. Ecol. 98, 408Ð418 (2010).	28	2010	Acer saccharum	Aceraceae	tree	perennial	Acer rubrum	Aceraceae	tree	perennial	Greenhouse	I	IA	Total biomass	3	3	native	temperate	57	52	0.0919	0.0949	0.0370299	0.0376052	140	18.1071
324	McCarthy-Neumann, S. & Kobe, R. K. Conspecific and heterospecific plant-soil feedbacks influence survivorship and growth of temperate tree seedlings. J. Ecol. 98, 408Ð418 (2010).	28	2010	Acer saccharum	Aceraceae	tree	perennial	Fraxinus americana	Oleaceae	tree	perennial	Greenhouse	I	IA	Total biomass	3	3	native	temperate	57	56	0.0919	0.0927	0.0370299	0.0417064	240.79	233.38
325	McCarthy-Neumann, S. & Kobe, R. K. Conspecific and heterospecific plant-soil feedbacks influence survivorship and growth of temperate tree seedlings. J. Ecol. 98, 408Ð418 (2010).	28	2010	Acer saccharum	Aceraceae	tree	perennial	Quercus rubra	Fagaceae	tree	perennial	Greenhouse	I	IA	Total biomass	3	3	native	temperate	57	53	0.0919	0.1007	0.0370299	0.0373294	236	224.095
326	McCarthy-Neumann, S. & Kobe, R. K. Conspecific and heterospecific plant-soil feedbacks influence survivorship and growth of temperate tree seedlings. J. Ecol. 98, 408Ð418 (2010).	28	2010	Fraxinus americana	Oleaceae	tree	perennial	Acer rubrum	Aceraceae	tree	perennial	Greenhouse	I	IA	Total biomass	3	3	native	temperate	48	53	0.0957	0.0866	0.0453368	0.039264	240.79	233.38
327	McCarthy-Neumann, S. & Kobe, R. K. Conspecific and heterospecific plant-soil feedbacks influence survivorship and growth of temperate tree seedlings. J. Ecol. 98, 408Ð418 (2010).	28	2010	Fraxinus americana	Oleaceae	tree	perennial	Acer saccharum	Aceraceae	tree	perennial	Greenhouse	I	IA	Total biomass	3	3	native	temperate	48	51	0.0957	0.0928	0.0453368	0.0541921	240.79	233.38
328	McCarthy-Neumann, S. & Kobe, R. K. Conspecific and heterospecific plant-soil feedbacks influence survivorship and growth of temperate tree seedlings. J. Ecol. 98, 408Ð418 (2010).	28	2010	Fraxinus americana	Oleaceae	tree	perennial	Quercus rubra	Fagaceae	tree	perennial	Greenhouse	I	IA	Total biomass	3	3	native	temperate	48	48	0.0957	0.0927	0.0453368	0.0522445	240.79	233.38
329	McCarthy-Neumann, S. & Kobe, R. K. Conspecific and heterospecific plant-soil feedbacks influence survivorship and growth of temperate tree seedlings. J. Ecol. 98, 408Ð418 (2010).	28	2010	Quercus rubra	Fagaceae	tree	perennial	Fraxinus americana	Oleaceae	tree	perennial	Greenhouse	I	IA	Total biomass	3	3	native	temperate	56	67	1.2077	0.9974	0.52298	0.60291	240.79	233.38
330	McCarthy-Neumann, S. & Kobe, R. K. Conspecific and heterospecific plant-soil feedbacks influence survivorship and growth of temperate tree seedlings. J. Ecol. 98, 408Ð418 (2010).	28	2010	Quercus rubra	Fagaceae	tree	perennial	Acer rubrum	Aceraceae	tree	perennial	Greenhouse	I	IA	Total biomass	3	3	native	temperate	56	62	1.2077	1.1577	0.52298	0.516419	236	224.095
331	McCarthy-Neumann, S. & Kobe, R. K. Conspecific and heterospecific plant-soil feedbacks influence survivorship and growth of temperate tree seedlings. J. Ecol. 98, 408Ð418 (2010).	28	2010	Quercus rubra	Fagaceae	tree	perennial	Acer saccharum	Aceraceae	tree	perennial	Greenhouse	I	IA	Total biomass	3	3	native	temperate	56	59	1.2077	0.9662	0.52298	0.532082	236	224.095
