# Supplementary material for: Relatedness is a poor predictor of negative plant–soil feedbacks
Source: New Phytol. 2014 Dec 31;205(3):1071–5. doi: 10.1111/nph.13238 (PMC4303931; doi:10.1111/nph.13238)
Supplement: Notes S2 — R code. [file nph0205-1071-sd4.R]

#Supporting Information Notes S2 
# Relatedness is a poor predictor of plant-soil feedbacks
# Zia Mehrabi and Sean Tuck
#####

##### Load and prepare the data
library(metahdep)
library(ggplot2)
library(meta)
library(xlsx)

setwd('/Users/sean/Dropbox/PhD/PlantSoilMeta')   # University computer
setwd('~/Dropbox/PhD/PlantSoilMeta')             # Home mac

ps.meta.dat <- read.xlsx('SupportingInformationTableS1.xlsx', sheetIndex = 1)
# Order the dataset by study name, to group rows for the same studies together
ps.meta.dat <- ps.meta.dat[order(ps.meta.dat$Ref), ]
# Remove one row, experiment 178, because it causes p.e to divide by 0 and creates an Inf in d.samp.var
ps.meta.dat <- ps.meta.dat[-which(ps.meta.dat$Experiment == 178), ]
# Remove the 1 vine life form record. n=1 not much good for estimate pars, and means fitting a model with PD*life.form won't fit.
ps.meta.dat <- ps.meta.dat[-which(ps.meta.dat$life.form == "vine"), ]
# Remove the vine level. Easily done by converting to and from character class
ps.meta.dat$life.form <- as.character(ps.meta.dat$life.form)
ps.meta.dat$life.form <- as.factor(ps.meta.dat$life.form)

# Calculate pooled standard deviation
ps.meta.dat$pooled.sd <- 
  with(ps.meta.dat, 
       sqrt((((Naway - 1) * (Sdaway^2)) + ((Nhome - 1) * (Sdhome^2))) / (Naway + Nhome - 2)))

# Calculate Hedge's d
df.e <- with(ps.meta.dat, Naway + Nhome - 2)
J <- with(ps.meta.dat, 1 - (3 / (4 * df.e - 1)))
ps.meta.dat$hedges.d <- with(ps.meta.dat, J * ((Xhome - Xaway) / pooled.sd))

# Calculate Hedge's d sampling variance
p.e <- J^2 * (df.e / (df.e - 2))
ps.meta.dat$d.samp.var <- with(ps.meta.dat, 
                               (p.e * ((1 / Naway) + (1 / Nhome))) + ((p.e - 1) * hedges.d^2))

# Calculate var-cov matrix, with sampling dependence
V <- matrix(0, nrow = length(ps.meta.dat$d), ncol = length(ps.meta.dat$d))
# Variance on diagonal
diag(V) <- ps.meta.dat$d.samp.var

# Covariance off-diagonal block matrices, representing sampling dependence
samp.deps <- list(NA)
samp.deps.ID <- with(ps.meta.dat, paste(Ref, sp., sep = ""))
samp.dep.groups <- names(which(table(samp.deps.ID) > 1))
for(i in 1:length(samp.dep.groups)){
  samp.deps[[i]] <- which(samp.deps.ID == samp.dep.groups[i])
}
for(i in 1:length(samp.deps)){              # Loop for each sampling dependence grouping
  for(n in 1:length(samp.deps[[i]]) - 1){     # Loop for each observation within the grouping.
    for(m in n + 1:length(samp.deps[[i]])){   # Loop for each combination needed for each n.
      V[samp.deps[[i]][n],samp.deps[[i]][m]] <- V[samp.deps[[i]][m],samp.deps[[i]][n]] <- 
        with(ps.meta.dat, (p.e[n] - 1) * hedges.d[samp.deps[[i]][n]] * hedges.d[samp.deps[[i]][m]])
    } 
  }
}

# Create hierarchical dependence groups for data.
hierarch.deps <- list(NA)
dep.names <- names(which(table(ps.meta.dat$Ref) > 1))
for(i in 1:length(dep.names)){
  hierarch.deps[[i]] <- which(ps.meta.dat$Ref == dep.names[i])
}
M <- get.M(length(ps.meta.dat$hedges.d), hierarch.deps)
#####


##### Analyse the data
# Proportion of effect sizes that show negative plant-soil feedback
with(ps.meta.dat, (sum(hedges.d < 0) / length(hedges.d)) * 100)

# Intercept model, with dependencies accounted for
ps.int.X <- model.matrix(~ 1, data = ps.meta.dat)
ps.mod.int <- metahdep.HBLM(ps.meta.dat$hedges.d, V, ps.int.X, M, delta.split = TRUE, two.sided = TRUE)
grandmean.se <- sqrt(diag(ps.mod.int$cov.matrix))
grandmean.ci <- cbind(lower = (ps.mod.int$beta.hats - (qt(0.975, nrow(ps.meta.dat) - length(grandmean.se)) * grandmean.se)),
                      upper = (ps.mod.int$beta.hats + (qt(0.975, nrow(ps.meta.dat) - length(grandmean.se)) * grandmean.se)))

### Effect of PD
###

## Zanne
ps.Zanne.X <- model.matrix(~ PD_Soltis, data = ps.meta.dat)
ps.mod.Zanne <- metahdep.HBLM(ps.meta.dat$hedges.d, V, ps.Zanne.X, M, delta.split = TRUE, two.sided = TRUE)
Zanne.se <- sqrt(diag(ps.mod.Zanne$cov.matrix))
Zanne.ci <- 
  cbind(lower = (ps.mod.Zanne$beta.hats - (qt(0.975, nrow(ps.meta.dat) - length(Zanne.se)) * Zanne.se)),
        upper = (ps.mod.Zanne$beta.hats + (qt(0.975, nrow(ps.meta.dat) - length(Zanne.se)) * Zanne.se)))

png(filename = 'EffectofPD_Zanne.png', width = 14, height = 14, units = 'cm', res = 800, pointsize = 12)
ggplot(ps.meta.dat, aes(PD_Soltis, hedges.d)) + 
  geom_point(aes(alpha = 1)) + 
  #geom_abline(intercept = ps.mod.Zanne$beta.hats[1], slope = ps.mod.Zanne$beta.hats[2]) +
  geom_smooth(method = "lm", fill = "grey", colour = "blue") +
  xlab("Phylogenetic distance (myr)") + ylab("Plant-soil feedback (Hedges' d)") + 
  theme_bw() + theme(legend.position = "none", text = element_text(size = 14),
                     panel.background = element_blank(), panel.grid.major = element_blank(),
                     panel.grid.minor = element_blank())
dev.off()

# Model stats and checking: compute I^2, the proportion of total variance that is true variance, tau^2.
s.sq <- with(ps.meta.dat, sum((1/d.samp.var) * (length(d.samp.var) - 1)) / (sum(1/d.samp.var)^2 - sum((1/d.samp.var)^2)))
tau.sq <- ps.mod.Zanne$tau.hat^2 + ps.mod.Zanne$tau.var
H.sq <- (tau.sq + s.sq) / s.sq
I.sq <- (H.sq - 1) / H.sq
##

## Bell
ps.Bell.X <- model.matrix(~ PD_Bell, data = ps.meta.dat)
ps.mod.Bell <- metahdep.HBLM(ps.meta.dat$hedges.d, V, ps.Bell.X, M, delta.split = TRUE, two.sided = TRUE)
Bell.se <- sqrt(diag(ps.mod.Bell$cov.matrix))
Bell.ci <- cbind(lower = (ps.mod.Bell$beta.hats - (qt(0.975, nrow(ps.meta.dat) - length(Bell.se)) * Bell.se)),
                 upper = (ps.mod.Bell$beta.hats + (qt(0.975, nrow(ps.meta.dat) - length(Bell.se)) * Bell.se)))

png(filename = 'EffectofPD_Bell.png', width = 14, height = 10, units = 'cm', res = 800, pointsize = 12)
ggplot(ps.meta.dat, aes(PD_Bell, hedges.d)) + 
  geom_point(aes(alpha = 1)) + 
  #geom_abline(intercept = ps.mod.Bell$beta.hats[1], slope = ps.mod.Bell$beta.hats[2]) +
  geom_smooth(method = "lm", fill = "grey", colour = "blue") +
  xlab("Phylogenetic distance (myr)") + ylab("Plant-soil feedback (Hedges' d)") + 
  theme_bw() + theme(legend.position = "none", text = element_text(size = 14),
                     panel.background = element_blank(), panel.grid.major = element_blank(),
                     panel.grid.minor = element_blank())
dev.off()
##

###
###

### Taxa subset analyses
###

## grasses
grasses <- subset(ps.meta.dat, family == "Poaceae" & family_culture == "Poaceae")

g.V <- matrix(0, nrow = length(grasses$d), ncol = length(grasses$d))
diag(g.V) <- grasses$d.samp.var

samp.deps <- list(NA)
samp.deps.ID <- with(grasses, paste(Ref, sp., sep = ""))
samp.dep.groups <- names(which(table(samp.deps.ID) > 1))
for(i in 1:length(samp.dep.groups)) samp.deps[[i]] <- which(samp.deps.ID == samp.dep.groups[i])
for(i in 1:length(samp.deps)){              # Loop for each sampling dependence grouping
  for(n in 1:length(samp.deps[[i]]) - 1){     # Loop for each observation within the grouping.
    for(m in n + 1:length(samp.deps[[i]])){   # Loop for each combination needed for each n.
      g.V[samp.deps[[i]][n],samp.deps[[i]][m]] <- g.V[samp.deps[[i]][m],samp.deps[[i]][n]] <- 
        with(grasses, (p.e[n] - 1) * hedges.d[samp.deps[[i]][n]] * hedges.d[samp.deps[[i]][m]])
    } 
  }
}

hierarch.deps <- list(NA)
dep.names <- names(which(table(grasses$Ref) > 1))
for(i in 1:length(dep.names)) hierarch.deps[[i]] <- which(grasses$Ref == dep.names[i])
g.M <- get.M(length(grasses$hedges.d), hierarch.deps)

grass.X <- model.matrix(~ PD_Soltis, data = grasses)
ps.mod.grass <- metahdep.HBLM(grasses$hedges.d, g.V, grass.X, g.M, delta.split = TRUE, two.sided = TRUE)
grass.se <- sqrt(diag(ps.mod.grass$cov.matrix))
grass.ci <- cbind(lower = (ps.mod.grass$beta.hats - (qt(0.975, nrow(grasses) - length(grass.se)) * grass.se)),
                  upper = (ps.mod.grass$beta.hats + (qt(0.975, nrow(grasses) - length(grass.se)) * grass.se)))

png(filename = 'EffectofPD_Grass.png', width = 10, height = 10, units = 'cm', res = 800, pointsize = 12)
ggplot(grasses, aes(PD_Soltis, hedges.d)) + 
  geom_point(aes(alpha = 1)) + 
  #geom_abline(intercept = ps.mod.grass$beta.hats[1], slope = ps.mod.grass$beta.hats[2]) +
  geom_smooth(method = "lm", fill = "grey", colour = "blue") + 
  xlab("Phylogenetic distance (myr)") + ylab("Plant-soil feedback (Hedges' d)") + 
  theme_bw() + theme(legend.position = "none", text = element_text(size = 14),
                     panel.background = element_blank(), panel.grid.major = element_blank(),
                     panel.grid.minor = element_blank())
dev.off()
##

## Asteraceae
aster <- subset(ps.meta.dat, family == "Asteraceae" & family_culture == "Asteraceae")

a.V <- matrix(0, nrow = length(aster$d), ncol = length(aster$d))
diag(a.V) <- aster$d.samp.var

samp.deps <- list(NA)
samp.deps.ID <- with(aster, paste(Ref, sp., sep = ""))
samp.dep.groups <- names(which(table(samp.deps.ID) > 1))
for(i in 1:length(samp.dep.groups)) samp.deps[[i]] <- which(samp.deps.ID == samp.dep.groups[i])
for(i in 1:length(samp.deps)){              # Loop for each sampling dependence grouping
  for(n in 1:length(samp.deps[[i]]) - 1){     # Loop for each observation within the grouping.
    for(m in n + 1:length(samp.deps[[i]])){   # Loop for each combination needed for each n.
      a.V[samp.deps[[i]][n],samp.deps[[i]][m]] <- a.V[samp.deps[[i]][m],samp.deps[[i]][n]] <- 
        with(aster, (p.e[n] - 1) * hedges.d[samp.deps[[i]][n]] * hedges.d[samp.deps[[i]][m]])
    } 
  }
}

hierarch.deps <- list(NA)
dep.names <- names(which(table(aster$Ref) > 1))
for(i in 1:length(dep.names)) hierarch.deps[[i]] <- which(aster$Ref == dep.names[i])
a.M <- get.M(length(aster$hedges.d), hierarch.deps)

aster.X <- model.matrix(~ PD_Soltis, data = aster)
ps.mod.aster <- metahdep.HBLM(aster$hedges.d, a.V, aster.X, a.M, delta.split = TRUE, two.sided = TRUE)
aster.se <- sqrt(diag(ps.mod.aster$cov.matrix))
aster.ci <- cbind(lower = (ps.mod.aster$beta.hats - (qt(0.975, nrow(aster) - length(aster.se)) * aster.se)),
                  upper = (ps.mod.aster$beta.hats + (qt(0.975, nrow(aster) - length(aster.se)) * aster.se)))

png(filename = 'EffectofPD_Aster.png', width = 10, height = 10, units = 'cm', res = 800, pointsize = 12)
ggplot(aster, aes(PD_Soltis, hedges.d)) + 
  geom_point(aes(alpha = 1)) + 
  #geom_abline(intercept = ps.mod.aster$beta.hats[1], slope = ps.mod.aster$beta.hats[2]) +
  geom_smooth(method = "lm", fill = "grey", colour = "blue") + 
  xlab("Phylogenetic distance (myr)") + ylab("Plant-soil feedback (Hedges' d)") + 
  theme_bw() + theme(legend.position = "none", text = element_text(size = 14),
                     panel.background = element_blank(), panel.grid.major = element_blank(),
                     panel.grid.minor = element_blank())
dev.off()
##

###
###


### Estimate effects of other explanatory variables on the PD relationship
###

# Estimate life form and PD interaction
ps.PDlifegrp.X <- model.matrix(~ life.form * PD_Soltis, data = ps.meta.dat)
ps.mod.PDlifegrp <- metahdep.HBLM(ps.meta.dat$hedges.d, V, ps.PDlifegrp.X, M, delta.split = TRUE, two.sided = TRUE)
lifegrp.betahats <- with(ps.mod.PDlifegrp, c(beta.hats[1], beta.hats[2] + beta.hats[1], beta.hats[3] + beta.hats[1],
                                             beta.hats[4] + beta.hats[1], beta.hats[5], beta.hats[6] + beta.hats[5],
                                             beta.hats[7] + beta.hats[5], beta.hats[8] + beta.hats[5]))
lifegrp.se <- sqrt(diag(ps.mod.PDlifegrp$cov.matrix))
lifegrp.ci <- cbind(lower = (lifegrp.betahats - (qt(0.975, nrow(ps.meta.dat)-length(lifegrp.se)) * lifegrp.se)),
                    upper = (lifegrp.betahats + (qt(0.975, nrow(ps.meta.dat)-length(lifegrp.se)) * lifegrp.se)))

# Estimate life cycle and PD interaction
ps.PDlifecycle.X <- model.matrix(~ life.cycle * PD_Soltis, data = ps.meta.dat)
ps.mod.PDlifecycle <- metahdep.HBLM(ps.meta.dat$hedges.d, V, ps.PDlifecycle.X, M, delta.split = TRUE, two.sided = TRUE)
lifecycle.betahats <- with(ps.mod.PDlifecycle, c(beta.hats[1], beta.hats[2] + beta.hats[1], beta.hats[3] + beta.hats[1],
                                                 beta.hats[4], beta.hats[5] + beta.hats[4], beta.hats[6] + beta.hats[4]))
lifecycle.se <- sqrt(diag(ps.mod.PDlifecycle$cov.matrix))
lifecycle.ci <- cbind(lower = (lifecycle.betahats - (qt(0.975, nrow(ps.meta.dat)-length(lifecycle.se)) * lifecycle.se)),
                      upper = (lifecycle.betahats + (qt(0.975, nrow(ps.meta.dat)-length(lifecycle.se)) * lifecycle.se)))

# Estimate between PD and experimental setting
ps.PDexp.X <- model.matrix(~ Exp.setting * PD_Soltis, data = ps.meta.dat)
ps.mod.PDexp <- metahdep.HBLM(ps.meta.dat$hedges.d, V, ps.PDexp.X, M, delta.split = TRUE, two.sided = TRUE)
PDexp.betahats <- with(ps.mod.PDexp, c(beta.hats[1], beta.hats[1] + beta.hats[2], beta.hats[1] + beta.hats[3],
                                       beta.hats[1] + beta.hats[4], beta.hats[5], beta.hats[5] + beta.hats[6],
                                       beta.hats[5] + beta.hats[7], beta.hats[5] + beta.hats[8]))
PDexp.se <- sqrt(diag(ps.mod.PDexp$cov.matrix))
PDexp.ci <- cbind(lower = (PDexp.betahats - (qt(0.975, nrow(ps.meta.dat)-length(PDexp.se)) * PDexp.se)),
                  upper = (PDexp.betahats + (qt(0.975, nrow(ps.meta.dat)-length(PDexp.se)) * PDexp.se)))

# Estimate native/exotic
ps.PDnatexo.X <- model.matrix(~ native.exotic.interaction * PD_Soltis, data = ps.meta.dat)
ps.mod.PDnatexo <- metahdep.HBLM(ps.meta.dat$hedges.d, V, ps.PDnatexo.X, M, delta.split = TRUE, two.sided = TRUE)
PDnatexo.betahats <- with(ps.mod.PDnatexo, c(beta.hats[1], beta.hats[2] + beta.hats[1], beta.hats[3], beta.hats[4] + beta.hats[3]))
PDnatexo.se <- sqrt(diag(ps.mod.PDnatexo$cov.matrix))
PDnatexo.ci <- cbind(lower = (PDnatexo.betahats - (qt(0.975, nrow(ps.meta.dat)-length(PDnatexo.se)) * PDnatexo.se)),
                     upper = (PDnatexo.betahats + (qt(0.975, nrow(ps.meta.dat)-length(PDnatexo.se)) * PDnatexo.se)))

# Estimate whole vs inoculum soil
ps.PDsoil.X <- model.matrix(~ Soil * PD_Soltis, data = ps.meta.dat)
ps.mod.PDsoil <- metahdep.HBLM(ps.meta.dat$hedges.d, V, ps.PDsoil.X, M, delta.split = TRUE, two.sided = TRUE)
PDsoil.betahats <- with(ps.mod.PDsoil, c(beta.hats[1], beta.hats[1] + beta.hats[2], beta.hats[3], beta.hats[3] + beta.hats[4]))
PDsoil.se <- sqrt(diag(ps.mod.PDsoil$cov.matrix))
PDsoil.ci <- cbind(lower = (PDsoil.betahats - (qt(0.975, nrow(ps.meta.dat)-length(PDsoil.se)) * PDsoil.se)),
                   upper = (PDsoil.betahats + (qt(0.975, nrow(ps.meta.dat)-length(PDsoil.se)) * PDsoil.se)))

# Include life form, life cycle, PD, native.exotic
ps.full.X <- model.matrix(~ life.form + life.cycle + native.exotic.interaction + PD_Soltis, data = ps.meta.dat)
ps.mod.full <- metahdep.HBLM(ps.meta.dat$hedges.d, V, ps.full.X, M, delta.split = TRUE, two.sided = TRUE)
# Model checking
# Model stats and checking. Compute I^2, the proportion of total variance that is true variance, tau^2.
s.sq <- with(ps.meta.dat, sum((1 / d.samp.var) * (length(d.samp.var) - 1)) / 
               (sum(1 / d.samp.var)^2 - sum((1 / d.samp.var)^2)))
tau.sq <- ps.mod.full$tau.hat^2 + ps.mod.full$tau.var
H.sq <- (tau.sq + s.sq) / s.sq
I.sq <- (H.sq - 1) / H.sq
#####


# Calculate residuals from ps.mod.full.
# Method for calculating BLUP from:
# Henderson, C.R. (1975) Best linear unbiased estimation and prediction under a selection model. Biometrics, 31(2), p.423-447.
# With help from John Stevens to modify it to the metahdep case.
I <- id(nrow(V))
delta <- (tau.sq * I) + (ps.mod.full$varsigma.hat * M)
psi <- V + delta
delta.hat <- delta %*% solve(psi) %*% (ps.meta.dat$hedges.d - (ps.full.X %*% ps.mod.full$beta.hats))
theta.hat <- (ps.full.X %*% ps.mod.full$beta.hats) + delta.hat
resids <- ps.meta.dat$hedges.d - theta.hat

# Use resids to create funnel plot, with Egger's regression test of funnel plot asymmetry, and a trim and fill
# assessment of asymmetry impact.
png(filename = 'FunnelPlot.png', width = 10, height = 10, units = 'cm', res = 800, pointsize = 12)
funnel(x = resids, y = sqrt(ps.meta.dat$d.samp.var), level = 0.95, yaxis = 'invse', 
       xlab = 'Residuals', cex = 0.4, cex.lab = 0.7, cex.axis = 0.5, mgp = c(1,0.4,0), pch = 20)
dev.off()
metabias(x = resids, seTE = ps.meta.dat$d.samp.var, method.bias = 'linreg')
trimfill.default(x = resids, seTE = sqrt(ps.meta.dat$d.samp.var))

# Cumulative meta-analysis function
CumMeta <- function(data, data.order){
  cum.met <- c()
  cum.met.l <- c()
  cum.met.u <- c()
  ordered.data <- data[order(data.order), ]
  
  for(i in 3:nrow(data)){
    print(i)
    sample.data <- ordered.data[1:i, ]
    sample.theta <- sample.data$hedges.d
    sample.X <- model.matrix(~ 1 + PD_Soltis, data = sample.data)
    
    sample.V <- diag(sample.data$d.samp.var)  
    sample.sampdeps <- list(NA)
    sample.sampdeps.ID <- with(sample.data, paste(Ref, sp., sep = ""))
    sample.sampdep.grps <- names(which(table(sample.sampdeps.ID) > 1))
    if(length(sample.sampdep.grps) >= 1){
      for(j in 1:length(sample.sampdep.grps)){
        sample.sampdeps[[j]] <- which(sample.sampdeps.ID == sample.sampdep.grps[j])
      }
      for(x in 1:length(sample.sampdeps)){
        for(n in 1:length(sample.sampdeps[[x]]) - 1){
          for(m in n + 1:length(sample.sampdeps[[x]])){
            sample.V[sample.sampdeps[[x]][n],sample.sampdeps[[x]][m]] <- 
              sample.V[sample.sampdeps[[x]][m],sample.sampdeps[[x]][n]] <- 
              with(sample.data, (p.e[n] - 1) * hedges.d[sample.sampdeps[[x]][n]] * hedges.d[sample.sampdeps[[x]][m]])
          } 
        }
      }
    }    
    
    if(!any(table(sample.data$Ref) > 1)){
      fit <- metahdep.HBLM(theta = sample.theta, V = sample.V, X = sample.X)
      cum.met[i] <- fit$beta.hats
    } else {
      deps <- list(NA)
      dep.names <- names(which(table(sample.data$Ref) > 1))
      for(counter in 1:length(dep.names)){
        deps[[counter]] <- which(sample.data$Ref == dep.names[counter])
      }
      sample.M <- get.M(length(sample.theta), deps)
      
      fit <- metahdep.HBLM(theta = sample.theta, V = sample.V, X = sample.X, M = sample.M, delta.split = TRUE)
      cum.met[i] <- fit$beta.hats[2]
    }
    fit.se <- sqrt(diag(fit$cov.matrix))[2]
    cum.met.l[i] <- fit$beta.hats[2] - (qt(0.975, i-length(fit.se)) * fit.se)
    cum.met.u[i] <- fit$beta.hats[2] + (qt(0.975, i-length(fit.se)) * fit.se)
  }
  return(cbind(beta.hats = cum.met, lower = cum.met.l, upper = cum.met.u))
}

# Run cumulative meta-analysis for sampling variance
cum.meta.var <- CumMeta(ps.meta.dat, ps.meta.dat$d.samp.var)
cum.meta.var[1, ] <- ps.meta.dat$hedges.d[order(ps.meta.dat$d.samp.var)][1]
cum.meta.var[2, ] <- ps.meta.dat$hedges.d[order(ps.meta.dat$d.samp.var)][2]
cum.meta.var <- rbind(data.frame(theta = cum.meta.var[1:328,1], lb = cum.meta.var[1:328,2], 
                                 ub = cum.meta.var[1:328,3], Type = "Study"), 
                      data.frame(theta = cum.meta.var[329,1], lb = cum.meta.var[329,2], 
                                 ub = cum.meta.var[329,3], Type = "Final"))
cum.meta.var$n <- 1:329
### Plot sampling variance cumulative meta-analysis
png(filename = 'CumMetaVar.png', width = 7, height = 16, units = 'cm', res = 800, pointsize = 12)
theme_set(theme_bw(base_size = 10))
ggplot(data = cum.meta.var[3:nrow(cum.meta.var), ], 
       aes(x = n, y = theta, ymin = 0, ymax = ub, colour = factor(Type), size = factor(Type))) + 
  geom_hline(aes(x = 0), lty = 2, size = 0.4) +
  geom_pointrange(aes(ymin = lb, ymax = ub, colour = factor(Type))) + scale_x_reverse() + 
  coord_flip() + scale_size_manual(values = c(0.175, 0.25)) + 
  scale_colour_manual(values = c("grey","black")) +  
  ylab("Effect of PD (slope)") + xlab("Sample size (cumulative total)") + theme_bw() +
  theme(legend.position = "none",
        text = element_text(size = 7),
        plot.background = element_blank(),
        panel.grid.major = element_blank(),
        panel.grid.minor = element_blank())
dev.off()
###
# Get slope estimate for sampling variance.
var.X <- model.matrix(~ d.samp.var, data = ps.meta.dat)
ps.mod.var <- metahdep.HBLM(ps.meta.dat$hedges.d, V, var.X, M, delta.split = TRUE, two.sided = TRUE)

# Run cumulative meta-analysis for publication date
cum.meta.date <- CumMeta(ps.meta.dat, ps.meta.dat$year)
cum.meta.date[1, ] <- ps.meta.dat$hedges.d[order(ps.meta.dat$year)][1]
cum.meta.date[2, ] <- cum.meta.date[2,1]
cum.meta.date <- rbind(data.frame(theta = cum.meta.date[1:328,1], lb = cum.meta.date[1:328,2], 
                                  ub = cum.meta.date[1:328,3], Type = "Study"), 
                      data.frame(theta = cum.meta.date[329,1], lb = cum.meta.date[329,2], 
                                 ub = cum.meta.date[329,3], Type = "Final"))
cum.meta.date$n <- 1:329
### Plot sampling variance cumulative meta-analysis
png(filename = 'CumMetaDate.png', width = 5.5, height = 16, units = 'cm', res = 800, pointsize = 12)
theme_set(theme_bw(base_size = 10))
ggplot(data = cum.meta.date, 
       aes(x = n, y = theta, ymin = 0, ymax = ub, colour = factor(Type), size = factor(Type))) + 
  geom_pointrange(aes(ymin = lb, ymax = ub, colour = factor(Type))) + scale_x_reverse() + 
  coord_flip() + scale_size_manual(values = c(0.2, 0.4)) + 
  scale_colour_manual(values = c("grey","black")) + geom_hline(aes(x = 0), lty = 2, size = 0.4) + 
  ylab("Effect size (Hedge's d)") + xlab("Sample size (cumulative total)") + 
  theme(legend.position = "none", text = element_text(size = 7))
dev.off()
###
# Get slope estimate for publication date.
date.X <- model.matrix(~ year, data = ps.meta.dat)
ps.mod.date <- metahdep.HBLM(ps.meta.dat$hedges.d, V, date.X, M, delta.split = TRUE, two.sided = TRUE)

### Subset analysis
## Subset data to remove multiple species records across studies, creating a data set with no species replication.
n.sp.by.studies <- apply(table(ps.meta.dat$sp., ps.meta.dat$study), 1, function(x) sum(x > 0))
sp.to.subset <- names(n.sp.by.studies[which(n.sp.by.studies > 1)])
studies.to.subset <- ps.meta.dat$study[which(ps.meta.dat$sp. == sp.to.subset[1])]
w.study <- table(studies.to.subset)[which(table(studies.to.subset) == max(table(studies.to.subset)))]
##

sp.subset <- read.csv('PSF_Dataset_SpSubset2013-12-16.csv')

# Remove row that calculates Inf sampling variance
sp.subset <- sp.subset[-which(sp.subset$Experiment == 178), ]
# Remove the 1 vine life form record. n=1 not much good for estimate pars, and means fitting a model with PD*life.form won't fit.
sp.subset <- sp.subset[-which(sp.subset$life.form == "vine"), ]
# Remove the vine level. Easily done by converting to and from character class
sp.subset$life.form <- as.character(sp.subset$life.form)
sp.subset$life.form <- as.factor(sp.subset$life.form)

sp.subset$pooled.sd <- 
  with(sp.subset, sqrt((((Naway - 1) * (Sdaway^2)) + ((Nhome - 1) * (Sdhome^2))) / (Naway + Nhome - 2)))

df.e <- with(sp.subset, Naway + Nhome - 2)
J <- with(sp.subset, 1 - (3 / (4 * df.e - 1)))
sp.subset$hedges.d <- with(sp.subset, J * ((Xhome - Xaway) / pooled.sd))

p.e <- J^2 * (df.e / (df.e - 2))
sp.subset$d.samp.var <- with(sp.subset, (p.e * ((1 / Naway) + (1 / Nhome))) + ((p.e - 1) * hedges.d^2))

V <- matrix(0, nrow = length(sp.subset$hedges.d), ncol = length(sp.subset$hedges.d))
diag(V) <- sp.subset$d.samp.var

samp.deps <- list(NA)
samp.deps.ID <- with(sp.subset, paste(Ref, sp., sep = ""))
samp.dep.groups <- names(which(table(samp.deps.ID) > 1))
for(i in 1:length(samp.dep.groups)) samp.deps[[i]] <- which(samp.deps.ID == samp.dep.groups[i])
for(i in 1:length(samp.deps)){              # Loop for each sampling dependence grouping
  for(n in 1:length(samp.deps[[i]]) - 1){     # Loop for each observation within the grouping.
    for(m in n + 1:length(samp.deps[[i]])){   # Loop for each combination needed for each n.
      V[samp.deps[[i]][n],samp.deps[[i]][m]] <- V[samp.deps[[i]][m],samp.deps[[i]][n]] <- 
        with(sp.subset, 
             (p.e[n] - 1) * hedges.d[samp.deps[[i]][n]] * hedges.d[samp.deps[[i]][m]])
    } 
  }
}

# Create hierarchical dependence groups for data.
hierarch.deps <- list(NA)
dep.names <- names(which(table(sp.subset$Ref) > 1))
for(i in 1:length(dep.names)){
  hierarch.deps[[i]] <- which(sp.subset$Ref == dep.names[i])
}
M <- get.M(length(sp.subset$hedges.d), hierarch.deps)

## Matrix checks
library(matrixcalc)
# Check they are symmetric
all.equal(V, t(V))
all.equal(M, t(M))
# Check if they are positive definite
is.positive.definite(V)
is.positive.definite(M)
#

sp.subset$PD_Soltis <- NA
for(i in 1:nrow(sp.subset)){
  sp.subset$PD_Soltis[i] <- ps.meta.dat$PD_Soltis[which(ps.meta.dat$Experiment == sp.subset$Experiment[i])]
}

sub.PD.X <- model.matrix(~ PD_Soltis, data = sp.subset)
sub.mod.PD <- metahdep.HBLM(theta = sp.subset$hedges.d, V = V, X = sub.PD.X, M = M, 
                            delta.split = TRUE, two.sided = TRUE)
sub.PD.se <- sqrt(diag(sub.mod.PD$cov.matrix))
sub.PD.ci <- cbind(lower = (sub.mod.PD$beta.hats - (qt(0.975, nrow(sp.subset)-length(sub.PD.se)) * sub.PD.se)),
                   upper = (sub.mod.PD$beta.hats + (qt(0.975, nrow(sp.subset)-length(sub.PD.se)) * sub.PD.se)))

#####

### Final subset analysis checking sensitivity against disproportionate representation across levels
### of phylogenetic distance.
# Run multiple simulations each time randomly sampling a subset from the data that provide one data
# point for each unique level of PD.

num.sims <- 100
subset.size <- length(unique(ps.meta.dat$PD_Soltis))
PD.sub.res <- numeric(length = num.sims)

for(k in 1:num.sims){
  sub.dat <- c()
  cat("PD subset analysis: simulation", k, "of", num.sims, "\n")
  
  for(j in 1:subset.size){
    PD.subset <- ps.meta.dat[which(ps.meta.dat$PD_Soltis == unique(ps.meta.dat$PD_Soltis)[j]), ]
    sub.dat <- rbind(sub.dat, PD.subset[sample(x = 1:nrow(PD.subset), size = 1), ])
  }
  
  sub.dat <- sub.dat[order(sub.dat$Ref), ]
  
  # Fit model using sub.dat
  pooled.stdev <- 
    with(sub.dat, sqrt((((Naway - 1) * (Sdaway^2)) + ((Nhome - 1) * (Sdhome^2))) / (Naway + Nhome - 2)))
  
  df.e <- with(sub.dat, Naway + Nhome - 2)
  J <- with(sub.dat, 1 - (3 / (4 * df.e - 1)))
  d.es <- with(sub.dat, J * ((Xhome - Xaway) / pooled.stdev))
  
  p.e <- J^2 * (df.e / (df.e - 2))
  d.samp.var <- with(sub.dat, (p.e * ((1 / Naway) + (1 / Nhome))) + ((p.e - 1) * d.es^2))
  
  V <- matrix(0, nrow = length(d.es), ncol = length(d.es))
  diag(V) <- d.samp.var
  
  samp.deps <- list(NA)
  samp.deps.ID <- with(sub.dat, paste(Ref, sp., sep = ""))
  samp.dep.groups <- names(which(table(samp.deps.ID) > 1))
  for(l in 1:length(samp.dep.groups)) samp.deps[[l]] <- which(samp.deps.ID == samp.dep.groups[l])
  for(i in 1:length(samp.deps)){                # Loop for each sampling dependence grouping
    for(n in 1:length(samp.deps[[i]]) - 1){     # Loop for each observation within the grouping.
      for(m in n + 1:length(samp.deps[[i]])){   # Loop for each combination needed for each n.
        V[samp.deps[[i]][n],samp.deps[[i]][m]] <- V[samp.deps[[i]][m],samp.deps[[i]][n]] <- 
          with(sub.dat, 
               (p.e[n] - 1) * d.es[samp.deps[[i]][n]] * d.es[samp.deps[[i]][m]])
      } 
    }
  }
  
  hierarch.deps <- list(NA)
  dep.names <- names(which(table(sub.dat[ ,2]) > 1))
  for(i in 1:length(dep.names)){
    hierarch.deps[[i]] <- which(sub.dat[ ,2] == dep.names[i])
  }
  M <- get.M(length(d.es), hierarch.deps)
  
  subset.X <- model.matrix(~ 1 + PD_Soltis, data = sub.dat)
  PD.sub.mod <- metahdep.HBLM(theta = d.es, V = V, X = subset.X, M = M, delta.split = TRUE, two.sided = TRUE)
  
  PD.sub.res[k] <- unname(PD.sub.mod$beta.hats[2])
}

############### END OF SCRIPT
